# Supplementary material for: Study on the relationship between PM2.5 concentration and intensive land use in Hebei Province based on a spatial regression model
Source: PLoS One. 2020 Sep 18;15(9):e0238547. doi: 10.1371/journal.pone.0238547 (PMC7500636; doi:10.1371/journal.pone.0238547)
Supplement: S1 Table — It includes the original data of 14 land intensive use evaluation index of 11 prefecture level cities in Hebei Province in 2000, 2005, 2010, 2015. (XLS) [file pone.0238547.s001.xls]

## Sheet: 2000
City	Per capita construction land area	Population density	Urbanisation rate	Proportion of green area	Proportion of road area	Proportion of cultivated land	Fiscal expenditure per square kilometre of land	Proportion of employees in secondary and tertiary industries	Fixed asset investment per square kilometre of land	Per capita GDP(PGDP)	Output value of the secondary and tertiary industries per square kilometre of land	Total retail sales of consumer goods per square kilometre of land	Green coverage rate of built-up area	Per capita green area
Shijiazhuang	67.1463	583	0.706714	0.22659	0.0706714	62.0917	31.7092	99.4	145.359	11273.5	260.469	208.784	32.3	21.5288
Tangshan	72.4681	523	0.905582	0.289712	0.0692548	63.0396	30.0753	94.3	89.9297	13076	141.657	169.978	38.5	23.1838
Qinhuangdao	103.303	353	0.908858	0.391577	0.0719406	31.307	23.5297	99.1	58.3559	10717.4	196.351	109.415	40.3	44.5075
Handan	60.1052	695	0.66324	0.17352	0.0838169	86.775	23.896	99.3	174.188	6468.31	138.744	142.182	34.6	15.725
Xingtai	71.5114	532	0.296332	0.169069	0.0287522	81.3247	17.5762	98.9	45.007	5620.9	40.9992	92.2851	34.4	40.8002
Baoding	76.1861	474	0.298751	0.0491581	0.0263444	55.6695	17.8099	99.3	48.9595	6655.08	59.945	104.421	20.9	12.5361
Zhangjiakou	81.043	114	0.187185	0.0429982	0.00851826	23.9244	5.98787	97.6	15.907	5423.24	31.0687	27.9339	17.7	18.6164
Chengde	81.7184	84	0.0885784	0.0247513	0.00602333	8.83127	3.88902	96.8	8.56513	4606.94	13.1954	19.3181	29	22.8345
Cangzhou	73.5453	468	0.23942	0.0504894	0.0288712	77.2579	17.4262	97.4	52.1694	6896.35	41.6746	86.7879	25.8	15.5094
Langfang	79.8859	596	0.871053	0.12708	0.0542853	81.5197	28.6878	98.8	144.864	9747.86	99.3565	132.763	17.7	11.6548
Hengshui	59.6516	472	0.283607	0.0532048	0.0352808	91.0369	17.2077	99.4	61.0024	7255.95	53.9435	70.1954	22.2	11.1906

## Sheet: 2005
City	Per capita construction land area	Population density	Urbanisation rate	Proportion of green area	Proportion of road area	Proportion of cultivated land	Fiscal expenditure per square kilometre of land	Proportion of employees in secondary and tertiary industries	Fixed asset investment per square kilometre of land	Per capita GDP(PGDP)	Output value of the secondary and tertiary industries per square kilometre of land	Total retail sales of consumer goods per square kilometre of land	Green coverage rate of built-up area	Per capita green area
Shijiazhuang	73.1653	585.12	1.03483	0.341368	0.121908	63.603	68.2501	99.44	586.212	19268.6	454.26	382.487	33	24.14
Tangshan	63.5558	530.37	1.41033	0.552331	0.144448	58.8124	94.8535	95.03	471.869	28378	748.993	347.829	44	24.89
Qinhuangdao	106.917	370.38	1.10328	0.489964	0.153795	29.4098	58.5971	99.03	219.237	17626.6	401.443	195.45	42	47.48
Handan	72.4175	722.46	0.845631	0.394296	0.141602	87.745	69.5107	99.22	407.038	13280.3	254.21	257.715	43	33.77
Xingtai	67.3924	540.67	0.31235	0.240509	0.0549415	78.4959	41.5477	98.95	279.572	10084	105.634	161.259	33	51.89
Baoding	97.3091	530.59	0.476098	0.148173	0.0591236	57.3819	41.8346	99.39	272.214	9816.62	106.453	187.077	36	30.29
Zhangjiakou	88.9762	122.12	0.208825	0.0728717	0.0216961	18.465	15.9184	98.17	45.4937	9233.78	47.7542	39.6328	34	31.05
Chengde	82.358	91.35	0.0960858	0.0404319	0.00938101	7.38546	12.2689	96.72	47.8531	9972.58	25.5837	29.8109	32	34.66
Cangzhou	74.1632	487.26	0.263289	0.0717285	0.0515192	79.0657	44.8091	97.63	252.27	16514	102.112	177.969	30	20.2
Langfang	62.7861	609.07	0.746617	0.547986	0.0858609	79.2876	74.632	99.3	531.358	15865	188.991	277.186	43	46.08
Hengshui	77.3823	473.77	0.39705	0.102326	0.0570618	92.2371	44.5829	99.17	361.271	12443.9	110.527	160.527	30	19.94

## Sheet: 2010
City	Per capita construction land area	Population density	Urbanisation rate	Proportion of green area	Proportion of road area	Proportion of cultivated land	Fiscal expenditure per square kilometre of land	Proportion of employees in secondary and tertiary industries	Fixed asset investment per square kilometre of land	Per capita GDP(PGDP)	Output value of the secondary and tertiary industries per square kilometre of land	Total retail sales of consumer goods per square kilometre of land	Green coverage rate of built-up area	Per capita green area
Shijiazhuang	84.8813	624.15	1.30616	0.559187	0.261661	64.3966	192.557	99.51	1866.48	34382.9	1912.8	889.634	43.01	36
Tangshan	74.7895	545.58	1.70724	0.695442	0.221259	58.6752	246.759	96.39	1978.75	60804.9	3004.22	842.146	46	30
Qinhuangdao	109.979	383.22	1.26279	0.647082	0.232873	29.3429	180.439	99.33	672.264	32275.3	1068.43	445.274	50.24	56
Handan	79.649	798.79	0.978279	0.599652	0.247339	89.5205	218.749	99.56	1521.42	24510.2	1702.54	594.573	47.01	49
Xingtai	97.8884	586.28	0.560628	0.302018	0.102355	81.0915	138.025	99.54	817.267	16558	818.812	368.995	40.6	53
Baoding	124.411	564.04	0.641275	0.248737	0.0832831	59.1213	130.638	99.6	715.161	17659.6	848.547	419.85	44.69	48
Zhangjiakou	96.7742	126.37	0.235945	0.077672	0.0336561	18.7344	49.2859	98.37	245.075	20739.9	220.616	87.992	38.52	32
Chengde	94.2911	94.31	0.139072	0.0970719	0.017523	9.09447	39.4256	97.98	189.968	23835.3	189.531	65.2505	41.75	66
Cangzhou	77.9076	520.1	0.298869	0.115847	0.0628051	80.8314	151.665	97.85	1030.45	30143	1387.94	413.231	42.2	30
Langfang	73.4013	651.77	0.917717	0.661067	0.133193	77.2329	279.421	99.54	1413.96	32244.2	1856.61	651.94	47.15	53
Hengshui	79.4945	499.38	0.442428	0.177652	0.0728758	96.4455	127.169	99.4	540.454	17760.6	711.998	360.645	40.89	32

## Sheet: 2015
City	Per capita construction land area	Population density	Urbanisation rate	Proportion of green area	Proportion of road area	Proportion of cultivated land	Fiscal expenditure per square kilometre of land	Proportion of employees in secondary and tertiary industries	Fixed asset investment per square kilometre of land	Per capita GDP(PGDP)	Output value of the secondary and tertiary industries per square kilometre of land	Total retail sales of consumer goods per square kilometre of land	Green coverage rate of built-up area	Per capita green area
Shijiazhuang	64.3385	788.14	1.66583	0.76445	0.364175	63.2786	430.582	99.8	3590.27	52880.9	3121	1699.29	44.42	29.6102
Tangshan	62.8216	560.42	1.55879	0.714593	0.229944	59.9101	439.624	97.8	3372.83	80839.5	4107.77	1594.33	41.17	29.0083
Qinhuangdao	93.9301	379.39	1.75462	0.838362	0.284062	29.2674	303.465	99.78	1162.21	42296.2	1426.04	842.508	40.17	54.8196
Handan	72.2782	870.29	1.05289	0.676422	0.262063	87.6672	427.483	99.77	2854.68	29965.1	2273.76	1131.24	46.64	48.4588
Xingtai	107.783	627.36	0.760852	0.237546	0.121649	82.0456	299.272	99.84	1462.35	22613.5	1192.66	701.039	36.17	64.1159
Baoding	77.5908	541.81	1.06393	0.389866	0.188376	59.0665	275.36	99.88	1177.97	24957.3	1392.88	733.243	38.41	28.3539
Zhangjiakou	94.2569	127.46	0.233233	0.0935644	0.0372929	19.0698	105.839	98.82	421.509	29072.8	303.71	167.635	44.08	37.9246
Chengde	112.322	96.73	0.169414	0.115202	0.018566	10.0454	73.9699	98.94	382.314	35536.2	283.981	124.101	42.89	76.6229
Cangzhou	129.161	551.48	0.50523	0.163097	0.0689162	78.3296	345.001	98.84	2208.25	42882.3	2135.62	789.246	36.72	41.6955
Langfang	77.5923	722.34	1.0266	0.697465	0.153582	72.941	749.642	99.81	3319.04	53647.9	3527.28	1238.73	45.53	52.9585
Hengshui	76.9231	512.76	0.487805	0.276234	0.084177	92.3509	305.082	99.61	1231.43	26975.8	1192.42	690.897	39.87	44.1763
