# Supplementary material for: Study on the relationship between PM2.5 concentration and intensive land use in Hebei Province based on a spatial regression model
Source: PLoS One. 2020 Sep 18;15(9):e0238547. doi: 10.1371/journal.pone.0238547 (PMC7500636; doi:10.1371/journal.pone.0238547)
Supplement: S2 Table — Hourly PM2.5 concentration data of 11 prefecture level cities in Hebei Province in 2015. (XLS) [file pone.0238547.s002.xls]

## Sheet: Sheet3
date	hour	type	石家庄	唐山	秦皇岛	邯郸	保定	张家口	承德	廊坊	沧州	衡水	邢台
20150102	1	PM2.5	138	108	77	117	214	20	58	109	88	109	180
20150102	2	PM2.5	154	113	82	129	242	14	57	110	86	106	187
20150102	3	PM2.5	167	108	73	141	273	15	48	111	84	115	179
20150102	4	PM2.5	138	112	58	175	311	17	35	113	88	119	183
20150102	5	PM2.5	142	123	67	152	295	20	21	108	86	127	171
20150102	6	PM2.5	129	68	59	135	290	18	18	74	91	137	129
20150102	7	PM2.5	138	37	41	146	270	20	17	34	88	136	119
20150102	8	PM2.5	123	37	37	136	237	19	20	19	93	144	120
20150102	9	PM2.5	130	45	33	147	235	23	42	11	111	165	91
20150102	10	PM2.5	122	47	43	170	238	25	53	13	115	199	149
20150102	11	PM2.5	137	53	34	134	188	28	39	13	102	207	192
20150102	12	PM2.5	165	31	27	169	87	22	22	13	70	147	209
20150102	13	PM2.5	134	30	18	157	47	15	13	12	39	60	141
20150102	14	PM2.5	96	25	15	151	43	12	8	13	27	53	112
20150102	15	PM2.5	95	25	13	108	60	10	5	13	22	47	88
20150102	16	PM2.5	101	24	22	111	75	8	7	16	20	47	70
20150102	17	PM2.5	110	26	26	112	87	11	6	23	20	44	71
20150102	18	PM2.5	118	47	26	112	102	26	17	35	25	55	76
20150102	19	PM2.5	115	81	26	135	132	66	38	51	40	69	99
20150102	20	PM2.5	121	67	34	146	160	73	49	68	57	81	140
20150102	21	PM2.5	128	69	55	139	163	69	57	80	68	80	156
20150102	22	PM2.5	130	72	76	163	178	66	54	90	80	78	173
20150102	23	PM2.5	174	68	62	164	234	64	53	119	105	78	196
20150103	0	PM2.5	194	52	77	160	263	50	47	145	109	89	196
20150103	1	PM2.5	200	58	83	158	267	42	54	136	95	81	173
20150103	2	PM2.5	185	52	67	174	282	40	54	118	92	90	197
20150103	3	PM2.5	175	53	65	162	269	34	48	114	72	100	201
20150103	4	PM2.5	205	59	40	143	268	29	48	117	63	101	186
20150103	5	PM2.5	168	69	53	140	221	26	47	106	57	118	193
20150103	6	PM2.5	164	83	71	143	236	26	44	94	78	118	179
20150103	7	PM2.5	173	85	70	152	282	34	43	98	101	128	202
20150103	8	PM2.5	191	98	82	133	319	42	43	105	101	137	181
20150103	9	PM2.5	197	110	89	132	302	53	40	118	104	147	181
20150103	10	PM2.5	205	114	112	141	329	59	55	137	122	181	224
20150103	11	PM2.5	197	142	80	156	323	56	52	134	118	168	240
20150103	12	PM2.5	201	149	67	178	322	49	43	160	122	164	232
20150103	13	PM2.5	204	164	56	154	289	61	40	163	120	159	249
20150103	14	PM2.5	197	166	70	158	250	52	44	170	113	164	288
20150103	15	PM2.5	220	161	114	138	222	57	51	183	116	174	264
20150103	16	PM2.5	244	166	140	123	229	55	53	180	113	177	300
20150103	17	PM2.5	245	178	157	122	246	61	78	189	126	182	279
20150103	18	PM2.5	247	186	181	146	287	88	106	194	149	197	314
20150103	19	PM2.5	264	210	213	166	353	126	130	204	188	221	362
20150103	20	PM2.5	272	230	218	178	397	114	125	215	232	246	395
20150103	21	PM2.5	319	248	213	183	402	92	119	227	247	255	415
20150103	22	PM2.5	361	227	202	183	460	78	109	221	271	269	462
20150103	23	PM2.5	370	228	186	179	509	74	128	214	272	292	526
20150104	0	PM2.5	358	230	181	224	556	64	125	211	299	301	504
20150104	12	PM2.5	412	340	92	391	544	28	116	238	291	336	342
20150104	13	PM2.5	431	343	67	399	350	29	115	232	282	297	368
20150104	14	PM2.5	402	242	55	379	261	39	95	206	248	343	489
20150104	15	PM2.5	408	138	52	370	243	45	89	198	228	261	421
20150104	16	PM2.5	380	133	62	347	224	45	98	195	211	252	398
20150104	17	PM2.5	342	112	70	359	308	58	96	213	246	259	474
20150104	19	PM2.5	365	109	74	347	515	95	110	287	302	424	525
20150104	20	PM2.5	387	108	91	399	567	127	106	292	289	375	516
20150104	21	PM2.5	409	118	90	439	586	149	122	286	269	332	512
20150104	22	PM2.5	406	133	86	444	580	129	110	266	280	316	523
20150104	23	PM2.5	392	117	74	394	563	119	105	260	283	283	505
20150105	0	PM2.5	387	129	78	398	563	122	96	232	275	276	515
20150105	1	PM2.5	393	131	59	374	555	105	108	172	270	329	513
20150105	2	PM2.5	392	123	61	372	510	87	116	144	261	365	518
20150105	3	PM2.5	415	133	84	350	432	77	111	144	241	425	533
20150105	4	PM2.5	419	127	69	351	326	54	89	145	236	461	529
20150105	5	PM2.5	412	120	63	375	313	57	80	140	224	463	510
20150105	6	PM2.5	411	127	62	383	302	53	91	136	230	435	474
20150105	7	PM2.5	381	153	74	398	305	39	89	127	248	419	494
20150105	8	PM2.5	355	174	87	394	286	33	93	109	243	474	525
20150105	9	PM2.5	370	165	118	418	279	34	102	117	232	494	536
20150105	10	PM2.5	331	151	134	434	253	35	106	127	225	498	561
20150105	11	PM2.5	301	176	125	422	222	38	108	149	213	455	521
20150105	12	PM2.5	298	169	134	374	219	32	77	138	237	429	431
20150105	13	PM2.5	294	148	157	390	229	27	61	143	256	423	358
20150105	14	PM2.5	262	144	176	355	219	25	21	120	258	410	307
20150105	17	PM2.5	249	68	81	319	248	11	11	9	138	406	321
20150105	18	PM2.5	253	39	55	316	249	11	13	13	86	401	313
20150105	19	PM2.5	191	36	59	307	183	17	10	13	30	380	308
20150105	20	PM2.5	84	34	50	218	49	15	9	13	29	251	286
20150105	21	PM2.5	40	27	44	236	38	17	11	8	33	67	277
20150105	22	PM2.5	30	30	40	187	37	16	13	6	31	49	276
20150105	23	PM2.5	38	24	24	119	29	15	20	6	33	39	181
20150106	0	PM2.5	32	20	32	84	30	14	11	6	36	36	144
20150106	1	PM2.5	37	18	33	75	41	20	8	5	28	35	143
20150106	2	PM2.5	41	18	41	61	45	22	11	4	26	31	88
20150106	3	PM2.5	44	22	11	57	53	24	14	6	25	34	85
20150106	4	PM2.5	35	17	19	53	43	23	12	7	21	32	53
20150106	5	PM2.5	32	16	18	43	49	26	16	12	20	29	56
20150106	6	PM2.5	34	15	13	32	38	24	20	9	23	22	57
20150106	7	PM2.5	38	18	15	28	55	24	26	11	25	27	65
20150106	8	PM2.5	44	19	12	21	79	27	27	11	27	32	88
20150106	9	PM2.5	68	30	16	18	89	28	35	14	37	35	82
20150106	11	PM2.5	63	45	30	17	87	32	30	22	29	27	61
20150106	13	PM2.5	49	29	15	16	29	16	13	16	23	23	38
20150106	14	PM2.5	49	22	18	20	31	14	8	17	14	19	21
20150106	15	PM2.5	53	13	14	22	32	13	8	21	20	18	26
20150106	16	PM2.5	54	10	12	23	42	12	11	30	35	25	23
20150106	17	PM2.5	77	18	21	24	50	16	8	38	27	21	29
20150106	18	PM2.5	74	23	33	21	54	21	14	45	28	29	33
20150106	19	PM2.5	71	28	43	24	90	28	21	67	34	53	42
20150106	20	PM2.5	76	65	55	41	109	40	33	64	44	62	55
20150106	21	PM2.5	64	85	82	40	116	40	24	68	62	58	78
20150106	22	PM2.5	60	85	86	43	115	28	22	72	54	63	74
20150106	23	PM2.5	65	92	69	46	139	23	31	83	42	64	76
20150107	0	PM2.5	72	101	69	50	155	29	34	94	54	72	76
20150107	1	PM2.5	82	100	56	60	155	26	33	107	51	81	105
20150107	2	PM2.5	101	108	59	79	149	23	30	115	52	70	104
20150107	3	PM2.5	111	112	38	92	160	20	28	115	63	82	116
20150107	4	PM2.5	123	125	40	83	151	21	24	121	57	67	119
20150107	5	PM2.5	123	139	54	85	154	19	32	130	57	73	138
20150107	6	PM2.5	130	151	22	73	161	20	24	136	63	76	117
20150107	7	PM2.5	128	142	31	68	185	21	26	142	77	66	133
20150107	8	PM2.5	129	131	28	75	195	19	43	140	83	62	125
20150107	9	PM2.5	149	116	21	85	212	24	44	147	99	79	130
20150107	10	PM2.5	155	119	38	85	200	29	47	151	98	86	128
20150107	11	PM2.5	173	80	33	82	188	24	40	138	96	102	142
20150107	12	PM2.5	154	93	34	73	135	28	30	90	94	86	172
20150107	13	PM2.5	151	54	28	75	85	19	18	71	74	68	154
20150107	14	PM2.5	142	43	30	77	87	13	18	62	73	66	166
20150107	15	PM2.5	146	45	25	68	111	12	14	55	83	60	133
20150107	16	PM2.5	144	46	28	66	130	11	13	48	107	75	111
20150107	17	PM2.5	141	45	30	69	129	17	14	40	105	81	90
20150107	18	PM2.5	137	51	22	68	163	35	28	37	115	86	84
20150107	19	PM2.5	144	47	25	80	245	72	36	44	145	104	107
20150107	20	PM2.5	154	48	29	82	242	68	53	61	172	123	116
20150107	21	PM2.5	193	45	53	101	288	66	57	70	165	146	148
20150107	22	PM2.5	189	45	71	134	314	61	61	63	148	144	189
20150107	23	PM2.5	179	44	55	143	291	56	71	48	144	103	198
20150108	0	PM2.5	141	62	67	147	298	46	56	44	132	106	189
20150108	1	PM2.5	149	60	61	129	401	40	61	46	123	101	233
20150108	2	PM2.5	145	76	55	137	397	32	55	40	125	116	194
20150108	3	PM2.5	129	84	48	163	434	29	56	47	128	113	202
20150108	4	PM2.5	132	88	47	209	444	31	57	61	114	120	218
20150108	5	PM2.5	130	101	53	266	428	31	50	62	103	140	205
20150108	6	PM2.5	139	81	63	242	382	30	45	67	118	134	200
20150108	7	PM2.5	132	119	51	209	302	36	39	73	111	135	174
20150108	8	PM2.5	175	83	57	199	279	40	50	77	109	125	164
20150108	9	PM2.5	162	90	72	233	215	49	41	91	111	127	203
20150108	10	PM2.5	158	87	82	276	238	49	49	118	105	135	205
20150108	11	PM2.5	197	62	87	294	243	50	47	137	92	143	253
20150108	12	PM2.5	136	91	62	224	245	48	47	156	97	153	182
20150108	13	PM2.5	121	80	87	144	238	29	61	159	68	146	224
20150108	14	PM2.5	133	98	92	183	255	18	57	180	72	168	276
20150108	15	PM2.5	150	123	99	181	259	13	55	175	75	195	311
20150108	16	PM2.5	159	129	115	125	254	13	55	166	78	215	316
20150108	17	PM2.5	173	148	148	170	296	12	75	172	111	231	324
20150108	19	PM2.5	196	185	144	155	329	29	93	191	128	265	371
20150108	20	PM2.5	201	225	129	178	401	44	93	205	171	262	351
20150108	23	PM2.5	228	236	64	215	495	29	92	285	186	294	337
20150109	0	PM2.5	229	230	100	237	521	27	93	284	198	306	285
20150109	1	PM2.5	244	229	113	254	535	22	81	285	260	325	211
20150109	2	PM2.5	247	214	119	257	474	18	72	313	219	320	180
20150109	3	PM2.5	250	236	112	210	508	17	62	298	204	280	199
20150109	4	PM2.5	276	247	115	182	610	17	34	302	209	271	228
20150109	5	PM2.5	249	246	123	182	651	20	18	240	201	273	207
20150109	6	PM2.5	236	245	120	181	620	18	19	148	219	270	186
20150109	7	PM2.5	204	229	119	177	520	21	21	63	223	290	161
20150109	8	PM2.5	185	213	121	187	427	25	30	33	243	323	158
20150109	9	PM2.5	179	195	147	199	477	25	29	27	271	349	204
20150109	10	PM2.5	166	165	174	211	560	30	37	20	226	363	226
20150109	11	PM2.5	182	126	152	185	523	27	29	13	113	373	280
20150109	12	PM2.5	219	45	120	208	426	20	18	10	53	345	352
20150109	13	PM2.5	215	40	91	289	337	15	14	12	29	136	359
20150109	14	PM2.5	197	31	62	231	310	10	11	11	20	63	383
20150109	15	PM2.5	149	23	67	284	252	9	9	10	16	60	361
20150109	16	PM2.5	129	25	56	277	253	9	8	5	19	65	256
20150109	17	PM2.5	155	27	58	272	215	14	9	7	16	68	172
20150109	18	PM2.5	166	32	57	280	264	22	9	10	29	82	197
20150109	19	PM2.5	193	53	88	299	294	51	17	25	69	105	205
20150109	21	PM2.5	211	75	86	276	316	74	49	95	119	120	269
20150109	22	PM2.5	201	79	82	263	247	58	52	119	144	126	314
20150109	23	PM2.5	189	63	67	278	261	45	53	152	153	124	323
20150110	0	PM2.5	196	56	69	249	295	41	46	161	139	119	342
20150110	1	PM2.5	213	56	52	238	339	37	53	173	93	140	353
20150110	2	PM2.5	241	65	46	225	350	30	48	157	91	169	343
20150110	3	PM2.5	242	105	58	225	339	27	44	146	76	172	310
20150110	4	PM2.5	257	112	66	211	326	26	41	162	74	220	267
20150110	5	PM2.5	247	134	48	189	311	23	44	176	73	249	228
20150110	6	PM2.5	257	124	56	170	295	22	38	197	96	253	187
20150110	7	PM2.5	254	142	80	164	315	24	38	217	111	274	171
20150110	8	PM2.5	248	147	115	156	309	30	42	224	109	303	169
20150110	9	PM2.5	244	166	139	164	295	38	52	227	113	309	175
20150110	10	PM2.5	262	194	151	105	240	38	51	239	148	342	185
20150110	11	PM2.5	277	215	164	103	198	39	43	272	157	367	239
20150110	12	PM2.5	228	237	151	157	148	36	38	309	178	378	205
20150110	13	PM2.5	109	274	139	148	102	25	32	271	164	356	163
20150110	14	PM2.5	90	220	128	100	45	15	35	197	133	274	122
20150110	15	PM2.5	78	167	126	34	35	13	41	134	118	147	100
20150110	16	PM2.5	71	140	113	22	29	12	42	110	89	107	131
20150110	17	PM2.5	77	120	100	22	36	13	42	110	74	149	188
20150110	18	PM2.5	93	138	98	19	67	14	78	137	93	187	220
20150110	19	PM2.5	101	163	100	41	92	17	83	164	104	188	203
20150110	20	PM2.5	105	208	84	86	119	23	93	177	102	190	213
20150110	21	PM2.5	128	230	94	96	142	21	89	181	120	214	225
20150110	22	PM2.5	124	257	85	116	157	24	45	197	143	239	232
20150110	23	PM2.5	144	290	61	137	216	23	14	216	153	235	241
20150111	0	PM2.5	148	204	49	140	307	20	12	200	173	257	261
20150111	1	PM2.5	150	101	55	157	315	22	13	97	191	290	274
20150111	2	PM2.5	151	86	74	179	313	25	13	59	212	297	243
20150111	3	PM2.5	130	135	57	172	313	26	18	50	203	304	216
20150111	4	PM2.5	95	94	38	153	220	21	20	10	166	313	178
20150111	6	PM2.5	112	92	17	100	94	19	20	53	93	242	108
20150111	7	PM2.5	106	109	20	84	96	23	25	115	59	222	106
20150111	8	PM2.5	98	92	20	80	104	24	29	94	48	136	131
20150111	9	PM2.5	97	92	23	128	108	21	38	91	49	90	143
20150111	10	PM2.5	97	85	20	138	101	24	46	105	49	85	159
20150111	11	PM2.5	86	82	18	149	95	22	41	101	35	54	185
20150111	12	PM2.5	80	78	17	145	56	17	30	83	22	43	139
20150111	13	PM2.5	76	58	14	119	66	14	17	77	15	31	100
20150111	14	PM2.5	63	56	15	95	75	13	11	54	12	29	74
20150111	15	PM2.5	65	50	14	82	63	15	11	45	13	31	75
20150111	16	PM2.5	52	59	13	75	70	19	10	50	18	29	67
20150111	17	PM2.5	53	61	16	59	69	26	10	48	22	29	60
20150111	18	PM2.5	64	69	17	66	89	34	22	48	25	37	84
20150111	19	PM2.5	77	85	20	57	103	56	31	67	28	43	108
20150111	20	PM2.5	93	77	28	60	154	78	44	81	37	44	127
20150111	21	PM2.5	91	70	55	74	166	82	49	87	45	48	119
20150111	22	PM2.5	83	60	71	68	145	66	47	49	42	36	94
20150111	23	PM2.5	98	52	85	86	136	54	49	48	34	38	104
20150112	0	PM2.5	88	49	79	80	152	57	55	55	36	50	143
20150112	1	PM2.5	87	46	82	78	136	48	60	56	36	41	125
20150112	2	PM2.5	90	51	63	77	120	38	53	71	33	49	131
20150112	3	PM2.5	86	70	49	68	126	36	53	74	33	47	125
20150112	4	PM2.5	94	105	50	74	99	34	60	68	37	46	112
20150112	5	PM2.5	95	119	54	84	93	35	44	67	36	37	104
20150112	6	PM2.5	98	119	55	79	79	34	67	72	30	41	74
20150112	7	PM2.5	117	136	58	85	89	35	45	73	37	41	80
20150112	8	PM2.5	109	141	52	72	117	42	38	80	40	46	81
20150112	9	PM2.5	102	138	56	81	123	48	48	94	46	52	90
20150112	10	PM2.5	141	136	79	68	105	50	52	123	63	70	107
20150112	11	PM2.5	137	117	65	67	103	50	55	106	43	77	96
20150112	13	PM2.5	132	65	49	83	46	79	39	65	30	79	76
20150112	14	PM2.5	107	60	37	83	43	112	33	55	21	80	96
20150112	15	PM2.5	83	57	35	84	52	135	36	48	18	72	103
20150112	16	PM2.5	68	68	39	63	46	125	43	51	25	81	91
20150112	17	PM2.5	60	48	36	56	50	137	51	71	31	91	113
20150112	18	PM2.5	71	48	35	60	57	122	64	82	39	112	94
20150112	22	PM2.5	116	62	79	102	202	52	89	92	93	147	170
20150112	23	PM2.5	122	55	82	126	225	69	111	78	88	158	178
20150113	0	PM2.5	128	53	80	136	208	57	94	93	95	152	208
20150113	1	PM2.5	148	49	77	141	194	48	101	95	80	178	214
20150113	2	PM2.5	139	57	79	153	208	51	93	95	77	171	186
20150113	3	PM2.5	135	78	76	157	242	43	84	94	79	153	153
20150113	4	PM2.5	127	74	80	165	259	40	87	94	85	167	164
20150113	5	PM2.5	107	81	83	175	240	42	84	91	86	182	165
20150113	6	PM2.5	120	99	90	164	245	42	76	84	91	181	178
20150113	7	PM2.5	142	107	102	172	221	43	75	94	83	152	152
20150113	8	PM2.5	148	125	77	199	217	47	82	99	92	165	168
20150113	9	PM2.5	200	143	94	215	258	48	91	106	100	203	187
20150113	10	PM2.5	204	144	104	218	267	49	93	127	129	196	221
20150113	11	PM2.5	196	151	92	197	199	43	90	165	140	128	243
20150113	12	PM2.5	212	167	85	179	161	42	80	193	144	169	233
20150113	13	PM2.5	202	173	80	185	163	39	73	204	105	147	254
20150113	14	PM2.5	203	201	82	130	161	49	73	194	77	104	224
20150113	15	PM2.5	224	179	97	81	158	58	62	194	71	86	168
20150113	16	PM2.5	250	171	122	76	170	55	68	194	89	77	140
20150113	17	PM2.5	279	183	120	60	194	60	71	195	99	82	115
20150113	18	PM2.5	270	182	89	68	228	83	83	213	102	92	95
20150113	19	PM2.5	247	201	92	84	255	81	96	247	94	115	91
20150113	20	PM2.5	264	206	89	116	307	92	116	291	113	137	112
20150113	21	PM2.5	241	221	101	123	378	82	121	305	130	127	152
20150113	22	PM2.5	253	253	140	118	368	65	127	317	154	137	186
20150113	23	PM2.5	249	229	178	140	325	45	114	291	194	149	199
20150114	0	PM2.5	252	247	210	130	270	51	109	284	215	155	201
20150114	1	PM2.5	268	278	219	130	259	38	116	259	172	126	234
20150114	2	PM2.5	235	307	201	141	230	37	107	256	165	115	253
20150114	3	PM2.5	237	339	201	171	215	36	100	257	165	109	245
20150114	4	PM2.5	226	334	208	181	206	34	91	288	180	119	252
20150114	5	PM2.5	209	346	225	210	218	29	104	299	185	154	259
20150114	6	PM2.5	189	329	225	224	228	30	92	332	160	151	240
20150114	7	PM2.5	191	352	225	260	218	38	104	317	178	162	235
20150114	8	PM2.5	188	341	202	256	212	40	113	294	165	153	234
20150114	9	PM2.5	197	375	206	251	221	42	120	274	164	141	248
20150114	10	PM2.5	201	429	216	229	230	51	115	249	173	149	287
20150114	12	PM2.5	197	449	158	255	247	43	115	250	169	179	296
20150114	13	PM2.5	193	432	164	278	253	35	107	249	183	203	306
20150114	14	PM2.5	188	387	152	273	245	36	95	226	233	225	280
20150114	15	PM2.5	215	287	146	277	232	34	98	197	213	214	273
20150114	16	PM2.5	206	244	138	280	230	37	104	193	211	222	263
20150114	17	PM2.5	217	228	128	288	238	32	100	189	164	228	270
20150114	18	PM2.5	212	290	134	276	229	32	113	195	178	241	244
20150114	19	PM2.5	215	286	142	255	248	30	107	207	149	277	250
20150114	20	PM2.5	216	246	130	246	253	30	130	215	124	330	266
20150114	21	PM2.5	211	216	130	183	247	27	131	228	130	371	290
20150114	22	PM2.5	202	206	120	236	229	23	122	253	144	387	299
20150114	23	PM2.5	220	195	112	273	212	23	119	256	148	415	283
20150115	0	PM2.5	240	184	120	281	240	15	126	265	179	399	275
20150115	1	PM2.5	231	153	107	273	252	15	126	242	168	399	242
20150115	2	PM2.5	229	164	104	280	300	14	122	211	163	394	247
20150115	3	PM2.5	250	184	108	262	339	13	112	209	161	352	252
20150115	4	PM2.5	259	164	95	263	332	15	104	209	173	338	259
20150115	5	PM2.5	279	146	92	259	333	11	121	213	189	327	249
20150115	6	PM2.5	288	136	69	265	305	17	103	223	184	351	249
20150115	7	PM2.5	297	154	65	274	299	14	119	230	166	299	264
20150115	8	PM2.5	299	141	68	265	254	16	114	231	155	283	255
20150115	9	PM2.5	319	138	62	279	259	16	127	228	146	268	263
20150115	10	PM2.5	357	136	92	296	257	19	118	241	111	269	291
20150115	11	PM2.5	347	127	100	343	266	18	123	267	117	239	317
20150115	13	PM2.5	359	166	117	345	325	38	150	289	154	172	308
20150115	14	PM2.5	403	199	105	246	349	53	121	293	162	177	307
20150115	15	PM2.5	382	227	91	224	356	50	119	303	156	194	351
20150115	16	PM2.5	385	216	79	238	369	64	96	299	170	238	364
20150115	17	PM2.5	392	223	87	244	359	67	101	307	173	285	330
20150115	18	PM2.5	357	215	92	236	319	73	99	299	177	316	335
20150115	19	PM2.5	313	282	88	252	307	79	115	288	180	282	344
20150115	20	PM2.5	302	276	97	269	295	109	125	260	188	243	373
20150115	21	PM2.5	284	253	77	277	277	97	129	275	191	227	466
20150115	22	PM2.5	279	297	80	312	250	71	147	242	153	226	524
20150115	23	PM2.5	289	282	102	340	250	51	141	215	143	255	555
20150116	0	PM2.5	284	261	116	345	256	32	130	190	132	236	512
20150116	1	PM2.5	293	249	135	366	264	21	136	155	120	246	529
20150116	2	PM2.5	316	219	133	401	293	15	132	148	113	272	524
20150116	3	PM2.5	317	225	130	395	307	10	126	158	103	288	545
20150116	4	PM2.5	289	208	141	389	322	8	124	180	100	299	492
20150116	5	PM2.5	280	212	138	386	318	8	113	194	135	317	471
20150116	6	PM2.5	282	187	138	366	305	13	115	212	151	317	440
20150116	7	PM2.5	263	225	157	385	300	15	83	188	134	338	399
20150116	8	PM2.5	271	234	160	408	297	16	42	133	137	357	356
20150116	9	PM2.5	242	255	147	442	190	17	21	72	138	357	421
20150116	10	PM2.5	168	284	146	497	39	21	18	26	145	387	484
20150116	11	PM2.5	118	294	148	505	15	20	15	16	146	413	454
20150116	12	PM2.5	75	290	163	311	15	16	14	11	144	428	234
20150116	13	PM2.5	55	176	168	206	11	12	10	10	105	458	240
20150116	14	PM2.5	33	63	156	173	9	7	12	12	49	391	127
20150116	15	PM2.5	19	51	126	101	13	9	13	8	37	72	73
20150116	17	PM2.5	16	30	51	61	32	13	16	7	33	12	49
20150116	18	PM2.5	18	33	53	80	41	15	18	8	43	20	46
20150116	19	PM2.5	23	32	51	95	61	19	16	10	42	33	47
20150116	21	PM2.5	37	50	105	125	118	28	17	16	32	61	52
20150116	22	PM2.5	33	41	132	129	87	26	16	17	32	59	51
20150116	23	PM2.5	37	44	141	154	101	27	16	12	30	50	51
20150117	0	PM2.5	49	44	136	159	123	26	12	9	27	60	57
20150117	1	PM2.5	77	40	113	174	153	25	9	13	37	60	84
20150117	2	PM2.5	69	37	92	179	186	20	13	18	35	92	94
20150117	3	PM2.5	61	38	58	175	169	18	16	15	33	97	100
20150117	4	PM2.5	85	32	50	153	220	17	20	12	28	99	108
20150117	5	PM2.5	66	36	49	132	169	15	22	10	24	78	124
20150117	6	PM2.5	50	31	43	118	168	18	18	7	26	84	133
20150117	7	PM2.5	48	33	38	108	148	20	25	14	34	87	103
20150117	8	PM2.5	69	37	38	95	137	17	28	13	40	92	104
20150117	9	PM2.5	77	52	40	87	140	19	44	25	39	60	139
20150117	10	PM2.5	89	51	50	85	108	22	55	37	42	70	114
20150117	11	PM2.5	99	52	59	107	107	20	35	35	31	55	112
20150117	12	PM2.5	104	38	45	104	107	19	23	29	22	45	113
20150117	13	PM2.5	87	36	39	62	105	16	17	32	17	31	94
20150117	14	PM2.5	79	34	30	45	99	10	17	34	16	35	101
20150117	15	PM2.5	77	35	23	43	74	20	13	44	13	38	95
20150117	16	PM2.5	93	42	26	50	69	20	15	58	15	50	58
20150117	17	PM2.5	99	49	36	58	65	30	23	66	24	57	66
20150117	18	PM2.5	114	55	55	63	68	41	33	66	33	80	69
20150117	19	PM2.5	105	84	67	72	103	47	60	85	49	88	107
20150117	20	PM2.5	85	81	74	82	156	66	64	88	90	93	103
20150117	21	PM2.5	92	101	79	70	178	63	61	98	84	102	97
20150117	22	PM2.5	102	134	79	72	184	60	63	116	71	105	124
20150117	23	PM2.5	110	101	86	74	198	55	67	102	81	99	118
20150118	3	PM2.5	123	75	95	72	235	40	56	167	66	112	127
20150118	4	PM2.5	130	67	90	84	239	37	50	161	58	118	137
20150118	5	PM2.5	105	76	93	84	236	42	49	157	60	118	126
20150118	6	PM2.5	104	62	86	68	245	39	48	150	74	123	126
20150118	7	PM2.5	102	69	94	70	243	34	46	152	71	102	115
20150118	8	PM2.5	95	77	84	50	256	39	45	148	85	128	49
20150118	9	PM2.5	81	86	96	38	270	50	44	154	105	136	24
20150118	10	PM2.5	45	100	91	39	306	45	48	165	101	172	37
20150118	11	PM2.5	30	120	102	25	355	32	40	175	129	195	34
20150118	12	PM2.5	27	118	120	24	319	20	53	183	133	168	28
20150118	13	PM2.5	26	144	126	23	74	14	54	173	120	118	30
20150118	14	PM2.5	28	148	115	24	27	12	58	147	116	40	31
20150118	15	PM2.5	30	157	126	26	21	12	54	113	64	33	38
20150118	16	PM2.5	19	125	134	26	23	15	31	26	28	34	32
20150118	17	PM2.5	21	53	125	28	22	17	19	12	27	35	27
20150118	18	PM2.5	18	35	129	28	19	18	18	10	29	42	18
20150118	20	PM2.5	32	36	140	36	32	37	19	12	37	47	24
20150118	21	PM2.5	29	33	120	35	37	17	14	7	44	45	24
20150118	22	PM2.5	24	32	79	38	62	15	13	10	49	49	22
20150118	23	PM2.5	24	32	54	39	78	16	12	7	46	49	14
20150119	1	PM2.5	24	25	24	63	62	18	13	8	55	66	44
20150119	2	PM2.5	26	27	21	62	79	18	10	10	63	76	49
20150119	3	PM2.5	22	28	16	55	56	20	14	13	65	83	62
20150119	4	PM2.5	19	26	13	64	53	21	21	16	76	76	59
20150119	5	PM2.5	18	27	15	80	44	20	18	23	77	87	57
20150119	6	PM2.5	25	27	19	71	43	18	21	25	79	86	48
20150119	7	PM2.5	33	35	22	97	47	23	23	29	70	95	43
20150119	8	PM2.5	40	44	35	79	67	24	28	32	62	109	49
20150119	9	PM2.5	68	79	36	85	104	26	39	52	62	112	75
20150119	10	PM2.5	95	87	37	96	138	26	54	94	55	130	94
20150119	11	PM2.5	103	76	33	109	165	28	42	86	48	112	69
20150119	12	PM2.5	84	89	23	87	147	27	31	61	41	81	102
20150119	13	PM2.5	50	77	19	48	104	25	21	41	31	61	101
20150119	14	PM2.5	52	51	16	44	79	18	15	28	26	56	32
20150119	15	PM2.5	72	58	15	23	77	18	16	42	23	46	34
20150119	16	PM2.5	75	65	13	26	69	25	16	52	16	43	39
20150119	17	PM2.5	47	74	15	29	106	30	17	40	17	39	34
20150119	18	PM2.5	44	61	20	33	130	48	24	48	27	46	46
20150119	19	PM2.5	49	58	30	44	157	58	33	68	38	69	39
20150119	20	PM2.5	61	67	24	51	220	66	52	69	79	80	89
20150119	21	PM2.5	82	75	20	58	285	101	52	64	80	68	80
20150119	22	PM2.5	97	97	18	67	271	85	59	57	67	93	91
20150119	23	PM2.5	101	98	20	68	280	79	58	55	72	94	103
20150120	0	PM2.5	102	71	26	73	309	63	53	54	96	86	106
20150120	1	PM2.5	91	71	27	69	229	48	61	54	74	106	120
20150120	2	PM2.5	89	69	22	80	208	43	56	51	69	100	132
20150120	3	PM2.5	84	86	26	79	222	37	61	57	76	104	136
20150120	4	PM2.5	73	94	22	70	206	37	57	74	67	99	122
20150120	5	PM2.5	73	103	24	83	157	34	51	81	70	88	129
20150120	6	PM2.5	73	97	29	120	127	30	58	75	72	85	150
20150120	7	PM2.5	75	87	32	137	107	34	54	67	84	80	140
20150120	8	PM2.5	118	87	32	147	99	40	54	63	87	103	138
20150120	9	PM2.5	143	91	36	156	86	40	57	72	93	108	141
20150120	10	PM2.5	124	94	41	159	82	49	63	92	112	114	154
20150120	11	PM2.5	128	94	50	159	100	45	59	104	131	129	159
20150120	12	PM2.5	132	112	48	152	100	46	47	109	106	132	167
20150120	13	PM2.5	135	106	37	157	96	47	43	100	84	172	169
20150120	14	PM2.5	118	105	30	156	87	53	41	95	69	206	186
20150120	15	PM2.5	120	120	31	164	95	70	44	92	66	196	146
20150120	16	PM2.5	112	124	38	160	96	48	44	90	84	192	124
20150120	17	PM2.5	121	123	40	134	103	24	52	88	99	185	150
20150120	18	PM2.5	146	104	45	147	109	19	72	92	122	176	137
20150120	19	PM2.5	126	95	52	145	125	15	97	113	130	203	146
20150120	20	PM2.5	130	95	61	140	150	19	92	123	169	197	167
20150120	21	PM2.5	134	103	54	142	153	20	96	126	177	189	162
20150120	22	PM2.5	172	126	60	143	187	20	109	136	178	186	144
20150120	23	PM2.5	164	129	55	134	206	21	96	148	166	194	132
20150121	0	PM2.5	159	145	49	119	213	21	110	219	163	193	108
20150121	1	PM2.5	174	138	51	109	223	18	117	115	172	180	125
20150121	2	PM2.5	183	126	56	125	209	19	104	114	153	182	126
20150121	3	PM2.5	174	120	49	119	226	18	99	85	129	167	138
20150121	4	PM2.5	138	102	51	118	234	17	90	25	122	169	133
20150121	5	PM2.5	91	83	57	123	194	17	72	17	123	178	150
20150121	6	PM2.5	68	53	53	118	125	15	71	15	103	171	152
20150121	7	PM2.5	56	51	53	121	97	14	76	13	59	171	157
20150121	8	PM2.5	49	34	36	101	93	16	72	14	52	129	113
20150121	9	PM2.5	47	34	34	96	106	17	83	18	44	107	94
20150121	10	PM2.5	33	30	32	85	134	16	97	17	41	96	73
20150121	11	PM2.5	36	35	24	105	73	15	82	13	39	47	74
20150121	12	PM2.5	37	36	19	75	53	15	58	13	34	34	41
20150121	13	PM2.5	20	34	20	36	38	11	37	12	28	24	36
20150121	14	PM2.5	15	26	17	47	24	8	23	11	25	21	27
20150121	15	PM2.5	10	23	12	47	18	8	13	8	29	21	24
20150121	16	PM2.5	7	20	15	47	16	8	8	18	29	25	35
20150121	17	PM2.5	10	28	23	33	12	11	6	19	33	34	35
20150121	18	PM2.5	26	27	35	30	20	13	9	14	47	41	28
20150121	19	PM2.5	41	47	42	35	38	20	16	21	53	47	43
20150121	21	PM2.5	83	80	42	31	114	40	32	75	53	85	80
20150121	22	PM2.5	80	90	44	32	130	39	35	85	65	94	94
20150121	23	PM2.5	81	75	43	33	148	31	51	87	62	111	88
20150122	0	PM2.5	83	71	47	36	143	29	42	89	50	109	101
20150122	1	PM2.5	69	69	61	53	132	26	50	95	51	108	87
20150122	2	PM2.5	78	65	67	80	133	24	40	99	48	112	100
20150122	3	PM2.5	98	63	61	78	135	26	40	106	46	104	102
20150122	4	PM2.5	110	58	59	119	132	24	35	128	49	89	120
20150122	5	PM2.5	121	55	55	118	152	24	33	127	52	75	143
20150122	6	PM2.5	119	51	55	98	142	21	34	123	52	87	147
20150122	7	PM2.5	125	66	54	89	140	22	37	123	53	98	146
20150122	8	PM2.5	124	90	68	86	158	27	41	134	59	85	160
20150122	9	PM2.5	131	139	86	116	176	28	46	141	61	93	161
20150122	10	PM2.5	132	158	84	141	210	33	43	155	61	116	157
20150122	11	PM2.5	126	147	86	116	248	33	39	177	63	118	205
20150122	12	PM2.5	140	153	90	120	264	30	32	185	58	75	186
20150122	13	PM2.5	136	172	91	87	207	24	24	162	35	64	102
20150122	14	PM2.5	137	164	98	74	161	30	18	147	31	59	93
20150122	15	PM2.5	112	135	105	61	175	31	19	139	27	46	65
20150122	16	PM2.5	135	100	102	53	143	29	23	124	32	44	64
20150122	17	PM2.5	138	112	129	60	128	29	25	102	32	46	53
20150122	18	PM2.5	119	112	146	68	137	44	28	104	38	64	52
20150122	19	PM2.5	101	146	163	85	166	51	51	118	44	73	58
20150122	20	PM2.5	91	160	171	95	224	77	72	147	52	86	91
20150122	21	PM2.5	92	132	165	100	217	83	64	138	68	98	84
20150122	22	PM2.5	124	114	166	87	170	84	66	123	65	96	97
20150122	23	PM2.5	114	114	148	100	161	67	76	130	76	79	94
20150123	0	PM2.5	110	97	130	109	158	56	74	134	69	88	126
20150123	3	PM2.5	142	75	103	116	181	39	73	132	76	94	126
20150123	4	PM2.5	132	79	109	112	184	34	71	135	84	96	130
20150123	5	PM2.5	136	87	103	125	169	31	72	137	72	99	134
20150123	6	PM2.5	139	83	112	104	202	29	68	133	78	109	135
20150123	7	PM2.5	147	119	116	116	216	33	69	128	80	102	138
20150123	8	PM2.5	172	122	111	107	257	40	72	140	107	108	130
20150123	9	PM2.5	183	137	108	115	286	44	76	130	89	119	133
20150123	10	PM2.5	184	132	125	127	284	45	94	157	107	115	162
20150123	11	PM2.5	182	137	120	171	257	45	85	175	110	124	201
20150123	13	PM2.5	149	146	126	181	241	41	111	198	114	137	182
20150123	14	PM2.5	127	137	132	175	226	32	120	212	97	156	188
20150123	16	PM2.5	138	147	152	145	232	27	120	188	109	161	188
20150123	17	PM2.5	141	165	169	160	255	24	132	179	102	169	217
20150123	18	PM2.5	158	180	184	162	288	24	142	175	117	177	198
20150123	19	PM2.5	178	203	194	190	319	29	175	183	143	199	236
20150123	20	PM2.5	187	213	194	200	373	36	160	204	191	220	257
20150123	21	PM2.5	218	230	203	217	442	33	142	229	227	227	288
20150123	22	PM2.5	238	236	207	252	502	28	108	246	241	203	277
20150123	23	PM2.5	238	242	195	312	540	27	87	284	250	236	258
20150124	0	PM2.5	252	246	167	330	528	24	68	297	253	244	244
20150124	1	PM2.5	248	259	152	350	562	25	42	285	213	260	239
20150124	2	PM2.5	239	290	150	362	621	26	37	301	217	250	224
20150124	3	PM2.5	237	295	140	340	528	25	35	343	203	265	227
20150124	4	PM2.5	225	244	113	310	414	20	29	325	203	321	221
20150124	5	PM2.5	236	195	105	278	295	15	30	279	212	368	208
20150124	6	PM2.5	221	166	78	266	239	16	30	236	204	334	202
20150124	7	PM2.5	224	135	53	264	186	18	33	274	201	301	206
20150124	8	PM2.5	216	149	43	267	143	26	36	242	210	264	216
20150124	9	PM2.5	212	183	37	287	159	32	47	191	182	256	252
20150124	10	PM2.5	215	141	39	301	165	31	53	150	140	298	288
20150124	11	PM2.5	218	134	40	309	211	34	45	93	68	313	269
20150124	12	PM2.5	183	76	33	296	177	34	29	51	26	335	262
20150124	13	PM2.5	176	43	26	295	141	24	21	32	26	331	241
20150124	14	PM2.5	180	39	27	261	91	31	18	24	26	332	267
20150124	15	PM2.5	160	33	24	216	86	39	18	23	26	321	277
20150124	17	PM2.5	157	41	19	301	71	46	19	24	25	328	227
20150124	18	PM2.5	137	36	25	311	75	53	21	32	22	345	188
20150124	19	PM2.5	120	39	29	301	68	56	26	40	26	255	192
20150124	20	PM2.5	119	51	37	240	73	57	34	24	36	72	189
20150124	21	PM2.5	103	60	43	242	74	63	44	28	29	54	190
20150124	22	PM2.5	87	57	38	249	70	66	53	33	33	42	136
20150124	23	PM2.5	79	61	38	225	50	61	40	36	24	68	154
20150125	0	PM2.5	76	65	42	201	68	63	41	39	30	57	156
20150125	1	PM2.5	72	70	48	186	71	59	39	44	27	55	124
20150125	2	PM2.5	74	86	49	152	82	68	38	50	20	54	132
20150125	3	PM2.5	67	115	49	130	88	70	45	48	21	52	101
20150125	4	PM2.5	67	118	49	102	79	76	45	49	28	57	88
20150125	5	PM2.5	60	150	54	105	80	66	45	57	25	53	72
20150125	6	PM2.5	76	112	61	84	97	72	48	66	24	49	68
20150125	7	PM2.5	84	123	75	75	106	66	58	74	27	49	77
20150125	8	PM2.5	74	134	81	70	112	73	60	79	53	48	80
20150125	9	PM2.5	77	151	91	72	117	79	65	108	42	54	95
20150125	10	PM2.5	83	150	94	84	110	78	72	114	50	85	99
20150125	11	PM2.5	93	143	102	94	102	74	72	97	64	55	96
20150125	12	PM2.5	107	134	90	117	97	78	80	71	68	91	97
20150125	13	PM2.5	120	101	81	125	71	49	71	68	74	160	97
20150125	14	PM2.5	110	98	131	100	85	51	62	70	57	96	96
20150125	15	PM2.5	125	83	137	104	103	61	71	77	47	107	107
20150125	16	PM2.5	138	90	158	112	133	59	80	86	55	122	132
20150125	17	PM2.5	130	98	168	142	147	63	78	95	78	130	103
20150125	18	PM2.5	116	118	175	134	167	77	94	104	96	113	113
20150125	19	PM2.5	108	144	175	130	185	97	106	120	100	162	119
20150125	20	PM2.5	120	160	191	132	208	104	105	152	104	156	119
20150125	21	PM2.5	117	184	196	123	233	100	118	157	95	167	118
20150125	22	PM2.5	108	172	196	118	255	84	117	149	91	165	142
20150125	23	PM2.5	113	163	182	139	236	58	119	156	79	156	147
20150126	0	PM2.5	110	163	182	157	224	65	114	173	86	151	154
20150126	1	PM2.5	129	160	192	151	247	43	110	185	91	178	160
20150126	2	PM2.5	144	159	163	161	246	40	110	192	105	148	165
20150126	3	PM2.5	136	170	150	160	260	38	106	193	107	148	212
20150126	4	PM2.5	122	159	157	165	250	41	107	208	106	142	186
20150126	5	PM2.5	123	158	153	171	250	27	100	215	108	140	206
20150126	6	PM2.5	127	162	143	173	288	17	98	221	114	142	205
20150126	7	PM2.5	121	188	152	182	331	13	98	231	114	166	221
20150126	8	PM2.5	114	203	170	177	324	16	93	248	109	167	243
20150126	9	PM2.5	112	233	163	199	346	18	103	265	94	155	233
20150126	10	PM2.5	121	248	143	211	329	19	117	289	103	172	262
20150126	11	PM2.5	133	265	100	244	383	17	117	309	105	207	275
20150126	12	PM2.5	242	301	128	249	400	16	57	273	109	233	286
20150126	13	PM2.5	293	282	127	286	386	21	21	52	129	268	296
20150126	15	PM2.5	324	118	23	265	360	9	8	18	113	310	280
20150126	16	PM2.5	368	65	26	240	319	15	5	6	97	248	274
20150126	17	PM2.5	319	26	11	227	152	16	9	6	124	155	268
20150126	18	PM2.5	285	25	11	217	30	21	16	5	217	100	259
20150126	19	PM2.5	257	26	18	227	35	18	18	6	175	67	256
20150126	20	PM2.5	246	24	27	250	47	16	12	11	68	66	229
20150126	21	PM2.5	244	29	32	230	46	20	12	13	59	187	175
20150126	23	PM2.5	114	24	31	171	69	19	16	7	84	267	123
20150127	0	PM2.5	56	22	31	164	65	17	13	11	63	287	127
20150127	1	PM2.5	36	22	35	172	69	19	17	5	45	210	112
20150127	2	PM2.5	31	23	37	189	64	25	18	5	30	123	67
20150127	3	PM2.5	30	27	36	170	65	19	17	5	29	19	43
20150127	4	PM2.5	28	24	37	176	70	17	17	5	30	16	46
20150127	5	PM2.5	29	25	36	162	40	14	11	6	21	16	44
20150127	6	PM2.5	32	18	22	131	39	12	11	7	23	30	53
20150127	7	PM2.5	44	20	22	103	42	15	13	6	21	30	39
20150127	8	PM2.5	47	23	20	77	47	19	24	5	29	28	40
20150127	9	PM2.5	46	30	27	62	44	20	29	10	26	29	38
20150127	10	PM2.5	46	30	38	51	64	21	31	14	26	27	36
20150127	11	PM2.5	36	27	33	40	58	20	23	12	18	27	27
20150127	12	PM2.5	42	21	22	36	43	18	20	11	13	29	20
20150127	13	PM2.5	54	16	20	27	42	11	17	10	8	25	28
20150127	14	PM2.5	56	11	20	24	41	10	10	9	9	22	24
20150127	15	PM2.5	50	16	18	23	36	9	8	8	11	29	25
20150127	16	PM2.5	50	16	22	40	46	11	7	11	18	29	31
20150127	17	PM2.5	52	14	25	27	63	9	7	13	20	27	37
20150127	18	PM2.5	56	20	27	30	57	14	9	13	24	30	36
20150127	19	PM2.5	60	26	33	37	67	18	18	22	42	29	38
20150127	20	PM2.5	57	56	26	41	87	21	21	34	24	42	43
20150127	21	PM2.5	64	78	25	32	105	25	29	45	55	71	64
20150127	22	PM2.5	73	82	40	29	125	27	24	71	46	63	67
20150127	23	PM2.5	72	74	68	43	153	23	22	74	45	58	54
20150128	0	PM2.5	78	86	65	38	152	21	23	68	47	46	65
20150128	1	PM2.5	88	62	61	39	143	21	28	72	45	52	61
20150128	2	PM2.5	89	64	50	48	143	23	26	72	46	70	56
20150128	3	PM2.5	72	72	51	55	231	21	26	75	50	61	70
20150128	4	PM2.5	84	56	47	50	236	18	22	80	47	59	76
20150128	5	PM2.5	85	64	47	61	180	15	28	38	44	53	69
20150128	6	PM2.5	95	82	37	61	194	13	21	14	46	55	73
20150128	7	PM2.5	119	106	25	64	212	16	25	8	45	65	95
20150128	8	PM2.5	139	121	23	70	270	17	34	18	50	79	128
20150128	9	PM2.5	149	109	26	99	280	24	45	31	53	92	133
20150128	10	PM2.5	157	101	33	97	276	25	45	30	55	80	122
20150128	11	PM2.5	156	71	32	105	254	23	40	31	54	72	116
20150128	12	PM2.5	134	59	26	68	227	24	23	29	54	36	46
20150128	13	PM2.5	120	47	23	49	197	23	15	40	51	41	59
20150128	14	PM2.5	79	37	18	44	138	21	16	51	43	39	48
20150128	16	PM2.5	39	29	16	39	97	30	11	71	32	33	26
20150128	17	PM2.5	37	30	15	42	120	24	12	72	33	24	26
20150128	18	PM2.5	38	40	20	43	81	31	16	78	41	29	36
20150128	19	PM2.5	43	42	23	40	74	36	28	95	45	35	31
20150128	20	PM2.5	45	43	37	48	126	46	38	127	42	43	37
20150128	21	PM2.5	55	42	31	65	110	38	49	122	49	57	64
20150128	22	PM2.5	60	42	56	65	92	41	51	138	69	55	84
20150128	23	PM2.5	74	49	59	65	102	43	49	127	31	53	71
20150129	0	PM2.5	80	44	53	69	105	35	53	125	28	64	62
20150129	1	PM2.5	79	44	48	74	110	35	52	127	58	49	87
20150129	2	PM2.5	64	49	38	84	139	38	41	114	49	71	70
20150129	5	PM2.5	60	65	44	123	95	46	43	42	41	83	64
20150129	6	PM2.5	61	81	51	107	82	49	38	54	66	76	89
20150129	7	PM2.5	57	99	61	98	81	53	45	60	61	74	109
20150129	8	PM2.5	66	88	74	91	101	53	51	59	66	103	117
20150129	9	PM2.5	68	61	75	97	99	32	69	66	74	105	126
20150129	10	PM2.5	84	63	72	101	96	27	77	78	55	118	143
20150129	11	PM2.5	103	68	84	100	123	18	76	83	66	108	157
20150129	12	PM2.5	133	67	78	102	105	15	57	93	31	105	154
20150129	13	PM2.5	141	75	61	101	102	12	46	101	33	100	160
20150129	14	PM2.5	155	97	83	126	119	11	23	97	39	71	132
20150129	15	PM2.5	161	111	86	152	120	7	14	91	32	94	146
20150129	16	PM2.5	136	124	93	149	117	8	10	70	58	101	154
20150129	17	PM2.5	122	109	99	155	112	16	11	13	42	114	170
20150129	18	PM2.5	134	81	105	156	123	16	13	10	55	121	153
20150129	19	PM2.5	180	64	119	158	257	19	16	10	84	127	150
20150129	20	PM2.5	198	62	133	183	266	21	15	12	88	142	154
20150129	21	PM2.5	215	54	116	187	241	23	14	9	114	143	167
20150129	22	PM2.5	215	46	105	181	239	26	22	12	146	161	199
20150129	23	PM2.5	228	38	83	210	254	29	18	10	81	157	210
20150130	0	PM2.5	229	32	66	208	284	30	19	6	64	156	217
20150130	1	PM2.5	202	25	82	221	265	22	18	9	54	158	233
20150130	2	PM2.5	118	20	80	273	267	18	13	9	38	152	170
20150130	3	PM2.5	51	21	48	258	216	16	19	9	26	199	123
20150130	4	PM2.5	47	24	30	235	146	22	15	10	37	214	79
20150130	5	PM2.5	46	23	28	191	124	22	15	9	29	296	44
20150130	6	PM2.5	45	21	27	158	119	21	13	8	22	112	41
20150130	7	PM2.5	53	23	26	161	136	23	18	12	22	81	34
20150130	8	PM2.5	55	24	25	101	166	24	27	13	22	62	30
20150130	9	PM2.5	59	25	28	88	216	31	35	16	29	56	40
20150130	10	PM2.5	63	28	25	78	208	30	49	15	24	51	64
20150130	11	PM2.5	61	29	20	157	164	24	15	15	34	45	140
20150130	12	PM2.5	58	33	13	174	132	20	9	17	13	34	96
20150130	13	PM2.5	61	26	7	154	60	12	8	10	9	33	64
20150130	15	PM2.5	27	14	7	101	24	9	5	5	7	30	40
20150130	16	PM2.5	25	12	14	65	21	11	4	4	14	33	44
20150130	17	PM2.5	30	14	13	67	28	13	5	3	15	33	46
20150130	18	PM2.5	42	19	15	81	37	9	7	5	17	33	47
20150130	19	PM2.5	63	23	23	72	67	12	9	14	34	44	60
20150130	20	PM2.5	83	26	21	86	114	19	15	31	82	107	99
20150130	21	PM2.5	103	40	34	87	148	24	19	59	89	104	116
20150130	22	PM2.5	118	70	37	96	189	34	21	72	119	103	116
20150130	23	PM2.5	109	69	40	134	223	34	21	63	129	95	93
20150131	0	PM2.5	121	94	51	130	217	31	16	30	125	106	120
20150131	1	PM2.5	124	92	53	131	244	28	16	26	151	105	135
20150131	2	PM2.5	140	92	48	143	235	22	19	23	137	90	115
20150131	3	PM2.5	159	62	42	142	230	17	22	17	136	92	119
20150131	4	PM2.5	163	47	43	139	307	20	18	16	100	103	148
20150131	5	PM2.5	140	46	37	162	328	20	27	12	66	135	128
20150131	6	PM2.5	123	37	36	170	306	17	21	9	67	127	126
20150131	7	PM2.5	110	38	41	189	288	21	22	7	65	105	97
20150131	8	PM2.5	104	32	48	206	258	21	21	9	64	122	105
20150131	9	PM2.5	110	31	44	224	237	24	29	13	85	140	113
20150131	10	PM2.5	106	36	59	162	179	23	35	22	83	90	118
20150131	11	PM2.5	95	32	51	122	128	20	27	20	44	63	150
20150131	12	PM2.5	90	27	33	122	83	18	23	17	29	35	185
20150131	13	PM2.5	79	27	22	88	77	13	17	10	22	35	193
20150131	14	PM2.5	83	23	22	66	81	12	10	8	16	28	150
20150131	15	PM2.5	100	18	21	57	59	10	6	13	14	27	114
20150131	16	PM2.5	119	21	20	47	74	13	5	11	25	32	90
20150131	17	PM2.5	164	23	29	43	85	12	6	14	38	35	61
20150131	18	PM2.5	188	31	30	41	102	11	12	19	38	40	64
20150131	19	PM2.5	160	40	47	48	123	18	28	45	71	47	61
20150131	20	PM2.5	119	64	52	61	151	23	29	68	83	56	62
20150131	21	PM2.5	103	80	61	61	206	28	45	84	113	85	88
20150131	22	PM2.5	94	84	83	64	265	28	51	100	135	71	103
20150131	23	PM2.5	109	76	103	71	290	30	53	109	108	81	99
20150201	0	PM2.5	126	85	106	70	340	32	52	118	84	98	112
20150201	1	PM2.5	153	66	92	78	348	33	61	123	91	106	128
20150201	2	PM2.5	182	83	90	97	377	33	48	131	63	87	149
20150201	3	PM2.5	191	99	81	75	403	29	47	140	79	93	147
20150201	4	PM2.5	204	99	61	69	391	22	52	173	62	88	153
20150201	5	PM2.5	196	107	62	70	418	19	40	168	66	104	156
20150201	6	PM2.5	185	115	71	59	419	17	46	160	68	115	142
20150201	7	PM2.5	173	121	69	65	432	16	46	172	55	108	144
20150201	8	PM2.5	174	133	60	64	453	21	46	187	105	118	149
20150201	9	PM2.5	179	157	71	72	371	24	51	188	129	108	180
20150201	10	PM2.5	200	186	84	61	231	23	50	146	140	111	166
20150201	11	PM2.5	215	175	62	58	180	20	42	136	113	114	172
20150201	12	PM2.5	224	146	62	54	181	22	35	143	79	100	132
20150201	13	PM2.5	213	122	50	55	189	22	26	145	54	68	147
20150201	14	PM2.5	204	117	49	62	170	25	20	131	53	79	127
20150201	15	PM2.5	201	119	50	40	132	44	18	145	46	52	96
20150201	16	PM2.5	171	120	64	41	110	40	15	124	51	62	71
20150201	17	PM2.5	157	128	63	43	71	37	17	87	46	59	63
20150201	18	PM2.5	130	113	74	46	76	46	18	84	53	61	60
20150201	19	PM2.5	107	123	105	51	109	57	50	92	70	74	63
20150201	20	PM2.5	113	162	109	85	126	74	41	110	93	83	89
20150201	21	PM2.5	102	166	128	94	147	87	60	131	117	105	111
20150201	22	PM2.5	110	185	139	128	208	90	63	141	115	115	121
20150201	23	PM2.5	111	186	127	123	264	91	66	157	167	117	118
20150202	0	PM2.5	129	181	136	122	243	101	62	187	155	105	119
20150202	1	PM2.5	131	185	114	129	187	80	58	175	131	98	142
20150202	2	PM2.5	171	168	114	132	249	61	62	149	118	105	176
20150202	3	PM2.5	196	175	103	119	272	60	56	145	114	112	172
20150202	4	PM2.5	211	165	101	127	366	50	51	157	115	108	166
20150202	5	PM2.5	218	165	99	131	374	43	51	178	125	111	203
20150202	6	PM2.5	213	150	104	142	396	43	49	200	105	119	178
20150202	7	PM2.5	213	158	112	132	441	37	50	210	133	147	137
20150202	8	PM2.5	205	167	109	160	445	48	53	205	151	133	139
20150202	9	PM2.5	200	161	110	207	463	60	59	208	165	141	113
20150202	10	PM2.5	202	171	144	217	418	58	73	229	160	148	153
20150202	11	PM2.5	206	155	108	202	263	50	57	295	150	149	172
20150202	12	PM2.5	217	122	110	224	276	47	57	299	142	132	213
20150202	13	PM2.5	200	115	111	193	285	49	60	279	115	105	204
20150202	14	PM2.5	195	107	107	108	256	53	50	222	94	77	224
20150202	15	PM2.5	197	107	100	103	223	66	57	160	79	92	235
20150202	16	PM2.5	201	98	107	73	216	68	78	129	78	88	214
20150202	17	PM2.5	196	91	122	83	199	90	68	113	70	94	199
20150202	18	PM2.5	210	97	136	100	211	120	84	122	92	100	131
20150202	19	PM2.5	216	136	132	97	209	137	103	138	93	79	100
20150202	20	PM2.5	217	171	142	123	210	89	121	167	116	90	117
20150202	21	PM2.5	220	170	135	130	247	58	116	159	117	117	166
20150202	22	PM2.5	240	172	138	138	178	44	122	156	159	150	209
20150202	23	PM2.5	239	158	145	164	180	39	127	141	147	147	241
20150203	0	PM2.5	221	135	144	151	182	45	114	133	143	151	228
20150203	1	PM2.5	197	148	156	177	208	36	113	137	215	162	229
20150203	2	PM2.5	179	131	141	216	230	37	114	141	197	173	229
20150203	3	PM2.5	196	139	145	198	261	32	111	137	175	187	204
20150203	4	PM2.5	196	111	129	206	280	28	112	145	172	213	200
20150203	5	PM2.5	191	127	125	225	274	29	111	149	196	232	197
20150203	6	PM2.5	188	115	147	222	280	28	104	143	224	244	197
20150203	7	PM2.5	194	129	168	247	294	26	129	154	230	290	192
20150203	8	PM2.5	187	136	171	235	300	28	138	157	252	321	180
20150203	9	PM2.5	203	135	192	259	286	27	130	156	237	330	176
20150203	10	PM2.5	209	155	204	280	296	28	132	165	323	364	192
20150203	11	PM2.5	225	154	194	278	330	36	120	182	293	397	239
20150203	12	PM2.5	215	165	172	248	270	27	95	185	224	364	239
20150203	13	PM2.5	211	184	178	258	233	24	93	190	195	301	242
20150203	14	PM2.5	205	173	183	289	215	15	76	170	193	269	267
20150203	15	PM2.5	196	161	154	312	210	10	59	138	215	257	277
20150203	16	PM2.5	143	154	156	278	229	8	44	117	207	241	252
20150203	17	PM2.5	124	143	155	222	250	8	37	110	196	226	242
20150203	18	PM2.5	127	145	168	197	230	17	28	99	194	244	237
20150203	19	PM2.5	125	162	169	212	229	14	30	65	181	288	254
20150203	20	PM2.5	150	163	169	234	270	18	30	46	187	310	270
20150203	22	PM2.5	165	197	175	274	349	22	23	31	208	355	288
20150203	23	PM2.5	163	171	197	271	301	21	19	20	208	362	237
20150204	0	PM2.5	168	221	193	270	126	23	17	14	212	340	224
20150204	1	PM2.5	140	225	190	283	18	20	15	8	230	315	237
20150204	2	PM2.5	86	135	187	310	16	17	10	10	229	321	218
20150204	4	PM2.5	38	45	139	321	19	11	16	7	51	185	177
20150204	5	PM2.5	26	35	81	135	20	11	14	12	36	138	98
20150204	6	PM2.5	21	28	57	105	19	12	17	8	30	113	104
20150204	7	PM2.5	19	29	38	112	22	15	19	5	29	62	121
20150204	8	PM2.5	17	28	24	73	25	19	19	4	26	78	95
20150204	9	PM2.5	21	32	26	75	33	27	19	9	21	54	78
20150204	10	PM2.5	18	30	34	73	42	25	16	14	21	51	63
20150204	11	PM2.5	14	30	26	55	46	19	11	19	13	45	31
20150204	12	PM2.5	11	21	20	52	35	19	9	10	10	29	26
20150204	13	PM2.5	8	16	14	33	25	13	8	7	8	20	44
20150204	14	PM2.5	6	13	13	33	15	7	6	7	8	11	32
20150204	15	PM2.5	5	12	14	34	13	6	5	8	5	9	37
20150204	16	PM2.5	5	11	18	36	16	8	5	5	6	7	39
20150204	17	PM2.5	5	11	20	35	19	10	9	7	12	8	36
20150204	18	PM2.5	6	14	29	43	19	10	12	8	23	6	32
20150204	19	PM2.5	9	24	29	67	27	15	16	9	30	16	25
20150204	20	PM2.5	12	45	49	87	36	20	16	12	68	34	37
20150204	21	PM2.5	18	52	38	93	48	20	16	9	78	42	51
20150204	22	PM2.5	24	65	33	111	50	17	14	8	89	48	79
20150204	23	PM2.5	22	47	22	127	75	13	13	7	42	52	111
20150205	0	PM2.5	24	39	20	175	96	18	17	6	30	74	99
20150205	1	PM2.5	25	31	21	184	79	12	21	5	25	88	90
20150205	2	PM2.5	21	26	22	200	79	16	15	4	25	68	73
20150205	3	PM2.5	15	32	16	183	81	14	18	5	25	46	73
20150205	4	PM2.5	15	21	13	164	76	11	14	5	27	31	64
20150205	5	PM2.5	12	18	12	107	84	14	13	6	22	28	65
20150205	6	PM2.5	12	17	13	80	98	17	12	6	21	25	50
20150205	7	PM2.5	18	20	13	67	109	23	17	6	23	34	48
20150205	8	PM2.5	38	23	21	72	111	24	27	7	24	39	46
20150205	9	PM2.5	55	30	24	81	110	27	39	17	27	55	82
20150205	10	PM2.5	66	32	23	77	102	28	52	20	25	58	85
20150205	11	PM2.5	71	30	24	51	78	20	34	23	14	41	52
20150205	12	PM2.5	51	22	13	42	48	20	19	26	15	33	36
20150205	13	PM2.5	35	19	10	34	31	17	12	19	8	25	32
20150205	14	PM2.5	28	18	12	34	28	14	8	17	9	19	59
20150205	15	PM2.5	25	16	18	33	25	8	7	18	17	20	14
20150205	16	PM2.5	28	15	20	37	23	6	8	21	21	18	19
20150205	18	PM2.5	38	23	18	38	38	10	8	34	24	28	33
20150205	19	PM2.5	54	28	29	48	59	16	15	51	33	30	47
20150205	20	PM2.5	84	52	45	59	102	26	22	67	40	44	54
20150205	21	PM2.5	95	54	56	77	105	35	33	74	44	69	60
20150205	22	PM2.5	101	67	57	81	125	43	42	88	49	64	91
20150205	23	PM2.5	100	66	54	106	142	38	37	101	50	65	88
20150206	0	PM2.5	90	75	56	119	148	31	41	117	44	59	97
20150206	1	PM2.5	105	84	54	126	159	32	37	129	42	57	122
20150206	2	PM2.5	109	96	54	127	137	29	41	135	45	67	117
20150206	3	PM2.5	119	113	52	130	134	24	41	139	44	79	122
20150206	4	PM2.5	148	110	51	139	159	21	37	141	45	69	102
20150206	5	PM2.5	163	111	52	143	170	19	36	150	40	72	114
20150206	6	PM2.5	174	113	54	155	187	18	32	156	46	85	88
20150206	7	PM2.5	176	125	62	159	189	16	36	157	53	73	104
20150206	8	PM2.5	169	131	71	138	210	18	37	161	66	82	106
20150206	9	PM2.5	164	140	98	146	218	21	53	175	55	80	128
20150206	10	PM2.5	153	152	89	144	221	25	49	186	63	92	160
20150206	11	PM2.5	162	154	78	144	249	24	41	188	60	94	185
20150206	12	PM2.5	170	130	67	148	244	23	35	156	47	101	123
20150206	13	PM2.5	110	110	55	164	176	16	28	100	44	114	205
20150206	14	PM2.5	92	101	54	155	150	16	22	73	44	123	183
20150206	15	PM2.5	52	70	52	133	116	18	20	56	41	121	176
20150206	16	PM2.5	35	62	50	125	97	17	19	59	50	115	161
20150206	17	PM2.5	33	62	50	123	97	15	12	82	61	124	153
20150206	18	PM2.5	48	71	66	121	91	15	10	78	95	128	137
20150206	19	PM2.5	61	104	95	150	136	14	19	87	89	146	133
20150206	21	PM2.5	141	122	155	169	215	17	40	121	118	168	179
20150206	22	PM2.5	133	131	151	193	247	17	44	154	135	186	191
20150206	23	PM2.5	134	138	140	221	262	18	52	165	130	188	177
20150207	0	PM2.5	118	139	143	208	244	13	50	183	132	171	140
20150207	1	PM2.5	115	141	142	220	253	12	46	193	131	172	133
20150207	2	PM2.5	88	150	129	224	209	16	49	142	123	235	102
20150207	3	PM2.5	62	146	100	234	203	13	41	70	143	236	116
20150207	4	PM2.5	56	158	60	253	153	14	34	25	148	248	114
20150207	5	PM2.5	45	95	28	227	91	13	34	14	137	248	77
20150207	6	PM2.5	43	76	21	207	84	17	30	9	67	238	60
20150207	7	PM2.5	38	54	20	159	59	18	29	13	42	253	58
20150207	8	PM2.5	32	47	18	87	48	19	29	9	43	187	51
20150207	9	PM2.5	31	45	19	71	42	23	33	6	58	113	62
20150207	10	PM2.5	30	40	19	82	40	16	37	7	45	78	81
20150207	11	PM2.5	40	36	16	71	40	15	30	6	34	60	54
20150207	12	PM2.5	31	28	18	66	30	16	15	7	25	45	59
20150207	13	PM2.5	34	29	12	53	19	13	11	9	21	29	43
20150207	14	PM2.5	29	24	12	46	11	9	8	9	20	23	29
20150207	15	PM2.5	27	25	8	43	15	7	9	6	16	23	18
20150207	16	PM2.5	27	23	10	36	16	10	6	5	17	21	23
20150207	17	PM2.5	23	25	13	30	17	12	8	8	19	21	25
20150207	18	PM2.5	22	26	16	25	28	15	6	8	20	19	24
20150207	19	PM2.5	22	22	23	33	37	17	12	12	28	26	22
20150207	21	PM2.5	37	31	31	43	61	19	16	11	39	36	88
20150207	22	PM2.5	43	29	40	53	82	21	21	10	37	40	58
20150207	23	PM2.5	43	26	36	58	88	19	16	9	44	43	54
20150208	0	PM2.5	47	20	34	61	98	19	13	4	55	47	70
20150208	1	PM2.5	50	20	27	56	102	19	15	3	39	48	62
20150208	2	PM2.5	45	20	19	50	87	20	17	4	29	66	83
20150208	3	PM2.5	60	19	16	52	58	17	15	6	28	62	94
20150208	4	PM2.5	84	20	13	66	64	15	15	7	28	66	96
20150208	5	PM2.5	91	18	18	75	46	16	19	4	18	48	107
20150208	6	PM2.5	83	19	15	76	53	14	14	5	21	36	154
20150208	7	PM2.5	74	19	12	85	56	19	16	6	28	25	133
20150208	8	PM2.5	70	20	16	75	46	22	15	9	32	24	70
20150208	9	PM2.5	69	22	20	63	44	27	15	8	30	22	54
20150208	10	PM2.5	69	20	22	54	45	32	9	9	22	25	56
20150208	11	PM2.5	59	17	18	33	53	26	7	14	18	23	59
20150208	12	PM2.5	39	16	15	32	42	18	7	13	13	18	40
20150208	13	PM2.5	28	13	15	25	37	15	4	14	11	10	30
20150208	14	PM2.5	28	15	9	22	35	10	5	10	8	7	30
20150208	15	PM2.5	28	10	6	26	32	9	4	8	6	12	19
20150208	16	PM2.5	36	10	6	30	29	12	3	7	9	11	25
20150208	17	PM2.5	32	14	9	32	39	13	4	10	15	9	30
20150208	18	PM2.5	40	15	20	40	43	17	7	16	19	23	32
20150208	19	PM2.5	37	23	15	41	51	26	15	26	31	32	33
20150208	20	PM2.5	44	29	26	40	86	49	19	43	39	44	40
20150208	21	PM2.5	54	38	34	46	103	51	34	54	46	47	48
20150208	22	PM2.5	49	45	44	62	98	47	42	70	42	51	65
20150208	23	PM2.5	49	48	48	68	111	41	48	90	40	50	67
20150209	0	PM2.5	64	48	61	80	112	37	50	99	68	46	98
20150209	1	PM2.5	76	50	73	91	147	37	49	93	72	64	80
20150209	2	PM2.5	93	48	66	96	161	35	44	88	47	64	111
20150209	3	PM2.5	89	56	62	96	135	24	41	90	47	54	92
20150209	4	PM2.5	99	51	57	92	120	24	40	100	27	55	103
20150209	5	PM2.5	99	53	59	103	120	19	40	107	26	47	116
20150209	6	PM2.5	108	61	64	84	129	18	34	105	22	43	102
20150209	7	PM2.5	104	59	56	115	151	19	40	100	29	62	94
20150209	8	PM2.5	99	67	75	111	170	26	44	110	34	62	121
20150209	9	PM2.5	105	83	75	130	192	33	44	131	36	71	136
20150209	10	PM2.5	111	88	53	136	200	27	40	149	39	68	106
20150209	11	PM2.5	109	78	56	145	223	29	29	138	48	74	132
20150209	12	PM2.5	96	77	61	140	172	24	30	144	49	98	140
20150209	13	PM2.5	91	61	69	99	130	20	31	139	48	91	166
20150209	14	PM2.5	89	72	53	86	135	20	29	124	49	87	207
20150209	15	PM2.5	89	68	48	73	161	15	28	117	57	81	157
20150209	16	PM2.5	91	83	45	56	153	11	23	113	81	82	104
20150209	17	PM2.5	105	76	48	69	146	13	24	121	52	74	83
20150209	18	PM2.5	111	82	64	85	145	16	28	128	84	73	59
20150209	19	PM2.5	134	121	91	83	187	29	46	151	80	82	90
20150209	20	PM2.5	134	147	108	95	208	68	90	191	80	97	99
20150209	21	PM2.5	126	172	121	114	207	82	80	200	80	100	113
20150209	22	PM2.5	118	178	118	107	218	74	76	208	82	76	118
20150209	23	PM2.5	117	190	128	114	215	53	90	222	66	70	142
20150210	0	PM2.5	126	202	122	121	208	50	92	223	65	75	135
20150210	1	PM2.5	135	206	121	127	199	34	79	218	67	72	148
20150210	2	PM2.5	153	205	122	128	213	28	74	212	58	72	170
20150210	3	PM2.5	167	219	131	116	234	23	71	227	60	70	177
20150210	4	PM2.5	172	215	140	117	241	22	72	233	59	75	150
20150210	5	PM2.5	173	208	128	108	241	23	64	235	51	78	132
20150210	6	PM2.5	168	198	133	86	255	24	63	225	59	79	134
20150210	7	PM2.5	151	191	130	106	271	25	57	226	56	77	121
20150210	8	PM2.5	133	208	135	112	277	29	72	216	54	77	123
20150210	9	PM2.5	123	209	150	131	272	35	77	203	69	74	151
20150210	10	PM2.5	79	196	140	124	286	33	62	224	75	94	171
20150210	11	PM2.5	52	219	139	141	260	33	58	255	77	93	162
20150210	12	PM2.5	39	235	107	142	236	34	44	254	86	93	113
20150210	13	PM2.5	33	231	125	117	251	29	41	195	75	92	130
20150210	14	PM2.5	31	238	117	88	239	24	40	137	84	90	102
20150210	15	PM2.5	30	200	102	60	179	23	34	106	75	110	59
20150210	16	PM2.5	35	166	87	49	145	14	24	96	77	105	61
20150210	17	PM2.5	37	150	84	36	148	15	21	101	100	108	69
20150210	18	PM2.5	45	89	72	40	135	18	15	112	94	96	50
20150210	19	PM2.5	54	103	43	77	184	22	22	133	81	101	52
20150210	20	PM2.5	69	178	40	92	205	26	45	149	116	119	97
20150210	21	PM2.5	105	280	38	111	249	30	49	154	134	97	100
20150210	22	PM2.5	117	262	42	121	282	28	49	158	128	109	126
20150210	23	PM2.5	119	170	44	133	303	22	53	178	123	104	123
20150211	0	PM2.5	105	100	55	147	292	22	54	191	147	98	112
20150211	1	PM2.5	110	65	68	147	335	22	59	207	147	106	99
20150211	2	PM2.5	122	80	49	184	357	20	61	221	156	103	75
20150211	3	PM2.5	106	87	45	168	314	23	58	242	170	115	55
20150211	4	PM2.5	71	91	49	155	278	26	55	239	171	99	59
20150211	5	PM2.5	61	77	55	110	234	26	52	172	174	110	62
20150211	6	PM2.5	59	61	54	108	186	23	51	123	180	122	50
20150211	7	PM2.5	62	77	51	100	183	24	53	103	147	158	49
20150211	8	PM2.5	58	80	47	95	194	25	52	113	142	190	44
20150211	9	PM2.5	84	97	30	96	191	29	49	150	123	218	54
20150211	10	PM2.5	101	96	25	83	169	32	61	134	106	204	96
20150211	11	PM2.5	110	72	21	93	134	29	43	61	77	173	141
20150211	12	PM2.5	99	43	21	120	106	22	32	17	67	170	130
20150211	13	PM2.5	87	41	21	149	82	19	15	16	69	144	149
20150211	14	PM2.5	80	38	17	115	81	12	10	22	56	122	107
20150211	15	PM2.5	73	37	22	79	72	9	7	11	50	103	76
20150211	16	PM2.5	58	34	26	62	60	6	6	10	48	56	83
20150211	17	PM2.5	52	35	31	80	81	8	5	11	44	56	88
20150211	18	PM2.5	63	44	34	71	72	10	8	15	46	58	59
20150211	19	PM2.5	63	62	41	80	90	15	18	21	53	67	93
20150211	20	PM2.5	75	72	40	97	133	20	24	44	80	84	118
20150211	21	PM2.5	85	100	52	107	195	23	26	63	88	95	134
20150211	23	PM2.5	100	107	70	145	243	24	17	44	77	101	173
20150212	0	PM2.5	114	116	61	160	275	18	16	32	72	99	176
20150212	1	PM2.5	136	116	70	165	282	23	12	24	86	102	209
20150212	2	PM2.5	149	120	70	202	303	27	22	18	87	92	195
20150212	3	PM2.5	158	140	67	172	290	21	25	15	81	96	177
20150212	4	PM2.5	136	123	69	179	228	17	26	15	80	105	144
20150212	5	PM2.5	135	144	52	191	210	16	21	13	57	100	171
20150212	6	PM2.5	114	140	42	198	187	16	23	14	47	103	179
20150212	7	PM2.5	111	165	39	212	168	19	28	22	49	83	223
20150212	8	PM2.5	173	154	27	209	171	24	31	29	59	74	182
20150212	9	PM2.5	202	147	26	216	188	22	47	41	47	63	155
20150212	10	PM2.5	184	155	24	251	186	23	46	42	80	62	224
20150212	11	PM2.5	182	107	27	240	144	22	36	41	65	51	275
20150212	12	PM2.5	183	55	24	194	39	18	24	32	47	31	285
20150212	13	PM2.5	133	53	24	125	30	16	17	30	29	31	190
20150212	14	PM2.5	97	44	24	71	24	17	11	28	22	24	123
20150212	15	PM2.5	80	47	22	60	26	10	10	25	19	20	45
20150212	16	PM2.5	75	66	24	62	39	11	13	29	15	21	65
20150212	17	PM2.5	76	57	26	61	51	13	13	29	21	25	47
20150212	18	PM2.5	57	55	28	69	56	13	17	32	23	35	54
20150212	19	PM2.5	63	46	31	60	74	16	25	40	24	44	64
20150212	20	PM2.5	82	44	28	61	108	25	28	48	39	55	71
20150212	21	PM2.5	94	46	30	50	128	30	36	40	44	92	67
20150212	22	PM2.5	104	44	30	53	140	30	41	43	45	93	79
20150212	23	PM2.5	103	39	24	63	130	27	46	38	41	89	90
20150213	0	PM2.5	122	40	30	75	154	26	53	44	44	82	129
20150213	1	PM2.5	152	39	35	78	173	24	51	49	47	108	135
20150213	2	PM2.5	172	39	34	110	180	24	52	52	68	119	165
20150213	3	PM2.5	183	52	41	87	196	25	58	54	71	146	143
20150213	4	PM2.5	186	52	50	89	213	19	49	56	64	168	137
20150213	5	PM2.5	179	60	46	114	226	17	50	61	59	164	115
20150213	6	PM2.5	177	67	55	113	256	19	53	68	61	159	145
20150213	7	PM2.5	183	86	58	95	266	22	53	65	55	162	127
20150213	8	PM2.5	198	86	73	91	286	27	56	80	73	162	148
20150213	9	PM2.5	206	79	87	119	287	28	57	100	75	167	140
20150213	10	PM2.5	178	66	117	147	317	29	58	123	73	169	150
20150213	11	PM2.5	174	93	107	151	288	27	40	156	71	134	135
20150213	12	PM2.5	168	108	108	137	300	24	35	181	81	101	145
20150213	13	PM2.5	125	132	103	90	280	20	37	206	70	99	147
20150213	14	PM2.5	91	118	108	54	210	20	41	205	92	94	91
20150213	15	PM2.5	76	99	100	57	152	21	45	198	91	89	77
20150213	16	PM2.5	61	126	114	49	93	22	44	199	82	77	75
20150213	17	PM2.5	45	116	70	46	84	31	35	163	84	68	78
20150213	18	PM2.5	44	130	75	50	63	25	32	131	65	69	81
20150213	19	PM2.5	57	136	76	78	69	31	39	153	74	86	80
20150213	20	PM2.5	76	146	96	95	95	60	49	188	76	102	100
20150213	21	PM2.5	78	141	126	91	129	83	74	211	88	102	116
20150213	22	PM2.5	91	149	116	98	139	81	77	198	95	105	146
20150214	0	PM2.5	104	132	103	103	151	63	82	165	92	155	185
20150214	1	PM2.5	112	144	120	116	133	50	77	148	123	164	178
20150214	2	PM2.5	117	147	125	130	152	48	92	146	142	170	190
20150214	3	PM2.5	123	157	120	120	166	42	69	141	145	179	202
20150214	4	PM2.5	120	152	132	119	179	39	82	141	162	184	202
20150214	5	PM2.5	125	168	135	126	198	33	69	140	154	187	202
20150214	6	PM2.5	128	165	139	120	211	29	68	150	153	180	206
20150214	7	PM2.5	134	172	155	122	226	33	76	159	161	192	177
20150214	8	PM2.5	138	184	146	123	228	35	73	158	168	191	184
20150214	9	PM2.5	146	198	153	139	240	36	85	179	161	209	191
20150214	10	PM2.5	152	207	170	153	271	37	77	227	158	192	219
20150214	12	PM2.5	174	250	221	151	290	36	67	235	123	176	218
20150214	13	PM2.5	172	230	204	131	286	43	61	240	111	176	235
20150214	14	PM2.5	167	218	219	136	284	45	62	246	99	138	157
20150214	15	PM2.5	159	237	231	118	258	33	68	249	87	120	140
20150214	16	PM2.5	145	233	218	106	258	30	66	248	74	114	132
20150214	17	PM2.5	148	226	209	111	273	30	72	244	84	106	125
20150214	18	PM2.5	148	253	201	115	272	32	82	244	81	128	122
20150214	19	PM2.5	171	285	205	120	260	54	107	262	92	137	140
20150214	20	PM2.5	213	325	208	124	255	103	121	303	140	142	161
20150214	21	PM2.5	211	333	179	143	270	98	134	335	163	155	175
20150214	22	PM2.5	212	333	187	149	303	64	161	360	163	174	179
20150214	23	PM2.5	221	375	191	164	339	60	153	397	166	175	200
20150215	0	PM2.5	215	292	142	170	346	44	133	354	152	179	267
20150215	1	PM2.5	225	212	101	188	346	43	128	315	195	179	286
20150215	2	PM2.5	224	168	92	207	349	41	110	286	174	212	296
20150215	3	PM2.5	218	148	71	234	330	37	105	269	147	202	250
20150215	4	PM2.5	213	144	49	248	294	36	94	240	161	203	250
20150215	5	PM2.5	206	113	45	244	284	31	92	181	159	187	242
20150215	6	PM2.5	185	131	42	231	279	39	74	125	135	211	263
20150215	7	PM2.5	183	151	43	231	252	37	72	106	142	295	274
20150215	8	PM2.5	196	102	41	207	204	43	75	109	126	257	250
20150215	9	PM2.5	205	94	43	223	151	54	86	131	101	213	223
20150215	10	PM2.5	194	80	46	197	123	64	87	165	86	201	224
20150215	11	PM2.5	185	83	42	140	123	64	80	195	83	207	261
20150215	12	PM2.5	161	75	59	185	120	57	53	175	92	174	244
20150215	13	PM2.5	135	75	67	168	134	61	35	167	88	131	221
20150215	14	PM2.5	127	85	82	170	129	34	33	158	76	123	182
20150215	15	PM2.5	125	91	103	146	136	32	29	166	68	128	167
20150215	16	PM2.5	139	108	126	139	126	38	33	153	82	113	146
20150215	17	PM2.5	140	135	128	124	143	11	37	140	99	99	154
20150215	18	PM2.5	137	154	134	132	144	11	44	138	106	113	156
20150215	19	PM2.5	138	143	127	118	155	18	59	140	109	102	149
20150215	20	PM2.5	139	160	125	123	170	33	61	146	101	108	154
20150215	21	PM2.5	147	179	100	120	180	20	70	160	101	134	171
20150215	22	PM2.5	161	184	125	128	207	16	87	168	99	155	157
20150215	23	PM2.5	177	197	122	126	239	16	89	170	112	155	175
20150216	0	PM2.5	170	171	141	139	237	18	95	180	106	121	185
20150216	1	PM2.5	167	168	140	138	231	18	106	185	116	113	208
20150216	2	PM2.5	162	204	143	162	237	16	96	192	116	99	234
20150216	3	PM2.5	166	230	129	139	226	19	81	202	126	100	226
20150216	4	PM2.5	171	197	111	135	225	19	70	194	117	103	229
20150216	5	PM2.5	171	190	100	137	240	18	61	193	74	99	248
20150216	6	PM2.5	173	185	120	151	237	17	50	193	83	169	259
20150216	7	PM2.5	148	187	127	172	249	16	49	194	97	141	248
20150216	8	PM2.5	134	172	133	156	268	21	49	194	87	178	218
20150216	9	PM2.5	118	196	133	165	286	21	56	200	96	149	238
20150216	10	PM2.5	108	211	155	143	308	20	66	220	92	187	254
20150216	11	PM2.5	50	226	168	121	221	21	68	232	97	146	274
20150216	12	PM2.5	25	196	144	161	34	16	81	223	100	153	245
20150216	13	PM2.5	19	191	102	175	16	11	67	191	104	75	157
20150216	14	PM2.5	14	185	66	99	10	7	19	101	91	49	115
20150216	15	PM2.5	12	166	89	77	11	7	18	41	36	39	92
20150216	16	PM2.5	12	70	104	62	20	13	19	21	31	35	92
20150216	17	PM2.5	13	28	114	68	28	9	21	10	31	24	81
20150216	18	PM2.5	17	31	94	80	26	9	18	9	40	33	109
20150216	19	PM2.5	33	91	87	84	38	15	15	10	54	31	95
20150216	20	PM2.5	78	93	71	80	77	17	20	23	92	52	130
20150216	21	PM2.5	91	83	78	96	113	20	22	31	76	75	160
20150216	22	PM2.5	94	83	74	101	117	17	27	37	94	102	150
20150216	23	PM2.5	94	84	100	112	133	16	25	34	84	116	144
20150217	0	PM2.5	121	47	105	115	164	23	19	34	99	121	169
20150217	1	PM2.5	137	50	106	118	176	19	23	34	108	131	184
20150217	2	PM2.5	146	45	99	134	192	14	23	31	120	176	204
20150217	3	PM2.5	132	45	94	136	172	16	17	25	132	127	224
20150217	4	PM2.5	130	48	78	132	180	17	14	26	123	149	207
20150217	5	PM2.5	116	37	77	134	171	13	20	18	72	136	186
20150217	6	PM2.5	115	33	51	140	162	13	26	12	69	148	173
20150217	7	PM2.5	116	30	43	144	158	17	23	11	54	138	155
20150217	8	PM2.5	100	27	37	139	131	17	28	12	50	144	165
20150217	9	PM2.5	83	36	31	163	78	24	35	15	40	136	177
20150217	10	PM2.5	68	36	34	162	78	22	36	18	45	110	197
20150217	11	PM2.5	67	35	25	167	92	13	26	15	36	74	206
20150217	12	PM2.5	66	31	19	164	27	10	17	10	29	48	160
20150217	13	PM2.5	51	27	21	161	26	8	11	10	22	35	134
20150217	14	PM2.5	52	18	21	150	26	10	7	11	25	26	150
20150217	15	PM2.5	53	21	27	156	22	8	7	12	34	28	160
20150217	16	PM2.5	44	18	28	156	29	6	7	8	77	26	209
20150217	17	PM2.5	45	27	31	159	64	8	6	9	80	30	161
20150217	18	PM2.5	47	69	27	161	29	9	7	10	66	35	75
20150217	19	PM2.5	48	73	33	159	38	9	10	12	58	39	70
20150217	20	PM2.5	56	96	46	140	63	12	21	44	53	56	88
20150217	21	PM2.5	69	89	50	98	105	11	29	95	52	87	79
20150217	22	PM2.5	70	109	41	100	128	8	40	96	50	118	71
20150217	23	PM2.5	73	99	80	64	139	11	52	86	45	129	59
20150218	0	PM2.5	84	78	89	59	159	12	52	81	45	111	98
20150218	1	PM2.5	95	87	64	59	147	15	50	76	41	108	88
20150218	2	PM2.5	111	76	80	73	161	16	55	81	44	113	84
20150218	3	PM2.5	121	106	70	68	170	13	58	89	48	112	88
20150218	4	PM2.5	127	107	24	68	155	13	50	119	54	113	105
20150218	5	PM2.5	130	106	22	77	172	10	46	113	55	123	95
20150218	6	PM2.5	121	96	15	70	201	13	43	70	50	127	82
20150218	7	PM2.5	117	103	18	77	215	13	33	24	60	129	91
20150218	8	PM2.5	99	123	12	81	246	18	32	45	74	155	82
20150218	9	PM2.5	93	153	14	88	290	18	34	104	93	166	80
20150218	10	PM2.5	92	162	12	88	246	16	40	57	99	171	88
20150218	11	PM2.5	86	73	10	70	130	11	29	31	115	174	76
20150218	12	PM2.5	86	23	7	66	99	12	17	49	93	169	77
20150218	13	PM2.5	91	20	8	54	58	9	11	59	78	115	59
20150218	14	PM2.5	69	22	12	42	53	8	9	79	38	68	43
20150218	15	PM2.5	45	22	14	34	48	6	6	77	31	52	38
20150218	16	PM2.5	49	20	13	33	32	6	5	72	25	30	56
20150218	17	PM2.5	63	20	15	36	37	6	9	70	21	43	35
20150218	18	PM2.5	63	19	18	35	40	6	14	68	18	55	43
20150218	19	PM2.5	74	58	18	44	107	14	29	80	28	126	44
20150218	20	PM2.5	110	113	28	75	294	28	30	121	40	320	85
20150218	21	PM2.5	141	164	73	112	425	43	68	182	82	472	128
20150218	22	PM2.5	130	162	74	99	494	29	67	166	86	382	134
20150218	23	PM2.5	118	125	73	94	306	37	79	153	74	279	125
20150219	0	PM2.5	127	125	93	96	161	34	85	159	75	170	150
20150219	1	PM2.5	146	146	188	106	134	44	73	204	82	165	160
20150219	2	PM2.5	230	542	291	147	219	57	321	451	142	270	216
20150219	3	PM2.5	227	316	254	115	152	29	338	284	107	152	192
20150219	4	PM2.5	223	139	129	92	121	23	301	297	93	108	155
20150219	5	PM2.5	197	110	101	79	120	17	255	275	67	118	175
20150219	6	PM2.5	195	101	98	88	122	21	223	314	65	89	150
20150219	7	PM2.5	205	110	87	98	129	23	181	334	94	116	138
20150219	8	PM2.5	220	83	99	123	160	35	157	350	202	192	210
20150219	9	PM2.5	249	89	93	213	270	53	198	437	185	158	332
20150219	10	PM2.5	257	81	92	242	339	45	208	324	171	130	349
20150219	11	PM2.5	257	66	111	258	234	38	170	223	147	125	353
20150219	12	PM2.5	253	53	88	248	133	31	137	156	47	94	406
20150219	13	PM2.5	276	60	63	270	114	30	108	114	38	89	380
20150219	14	PM2.5	264	40	71	245	117	23	121	83	33	92	309
20150219	15	PM2.5	271	38	49	169	139	22	85	61	28	100	289
20150219	16	PM2.5	250	34	40	115	142	31	96	65	33	103	276
20150219	17	PM2.5	232	36	28	95	106	45	100	64	40	119	291
20150219	18	PM2.5	246	45	31	97	139	33	94	71	38	146	289
20150219	19	PM2.5	235	42	32	109	137	42	59	76	39	160	293
20150219	20	PM2.5	203	40	47	106	151	54	69	88	45	187	283
20150219	21	PM2.5	191	50	48	74	175	56	90	111	72	208	249
20150219	22	PM2.5	187	55	57	79	177	62	87	102	108	237	240
20150219	23	PM2.5	183	64	53	90	179	59	86	104	83	257	268
20150220	0	PM2.5	176	52	53	97	190	55	101	93	70	274	292
20150220	1	PM2.5	173	62	57	121	195	52	90	94	78	265	358
20150220	2	PM2.5	163	66	55	136	195	54	98	106	67	238	409
20150220	3	PM2.5	152	85	57	143	239	55	102	118	86	152	362
20150220	4	PM2.5	132	56	56	154	246	49	86	129	88	107	366
20150220	5	PM2.5	128	54	51	167	242	52	94	151	107	80	349
20150220	6	PM2.5	127	56	73	148	217	49	96	147	100	82	310
20150220	7	PM2.5	124	56	52	139	240	57	92	99	92	77	314
20150220	8	PM2.5	126	56	48	145	231	59	97	86	101	93	304
20150220	9	PM2.5	156	64	55	178	171	52	89	94	158	103	287
20150220	10	PM2.5	170	68	45	174	153	52	102	108	186	183	301
20150220	11	PM2.5	204	83	46	178	162	50	118	107	192	171	302
20150220	12	PM2.5	201	89	76	161	177	53	102	112	147	177	285
20150220	13	PM2.5	211	96	86	138	210	45	84	121	84	209	270
20150220	14	PM2.5	211	102	66	132	224	50	80	143	54	186	264
20150220	15	PM2.5	222	113	76	105	244	54	89	159	49	163	234
20150220	16	PM2.5	237	120	83	100	266	50	87	168	41	162	168
20150220	17	PM2.5	246	105	75	91	274	43	84	167	45	179	160
20150220	18	PM2.5	255	84	77	82	295	44	96	159	52	158	155
20150220	19	PM2.5	235	65	83	79	322	49	96	156	100	165	142
20150220	20	PM2.5	251	61	52	90	311	51	109	156	84	171	149
20150220	21	PM2.5	245	65	44	86	305	50	128	158	70	179	154
20150220	22	PM2.5	203	69	41	85	301	55	104	171	67	164	159
20150220	23	PM2.5	202	62	41	90	286	53	94	149	70	161	180
20150221	0	PM2.5	211	63	45	81	278	51	94	142	79	155	187
20150221	1	PM2.5	215	51	43	96	253	56	80	131	76	181	176
20150221	3	PM2.5	191	59	37	108	251	57	74	113	58	191	195
20150221	4	PM2.5	198	47	32	107	283	56	70	118	64	194	203
20150221	5	PM2.5	202	52	33	119	283	47	76	113	67	197	196
20150221	6	PM2.5	191	67	36	110	269	48	90	121	71	186	182
20150221	7	PM2.5	183	88	43	115	237	51	99	136	76	224	183
20150221	8	PM2.5	167	84	57	119	219	53	95	153	86	213	197
20150221	9	PM2.5	128	90	64	146	191	58	94	165	92	235	230
20150221	10	PM2.5	131	95	71	106	201	60	102	176	89	231	256
20150221	11	PM2.5	169	91	91	116	231	47	95	204	108	194	270
20150221	12	PM2.5	172	99	94	117	303	44	95	237	137	195	265
20150221	13	PM2.5	169	115	106	109	354	29	90	278	146	225	252
20150221	14	PM2.5	172	119	117	104	317	26	102	291	163	231	260
20150221	15	PM2.5	179	103	140	107	272	21	100	299	158	227	257
20150221	16	PM2.5	163	117	144	108	277	19	109	312	158	237	207
20150221	17	PM2.5	138	141	156	105	297	17	44	300	157	242	211
20150221	18	PM2.5	42	179	149	113	300	18	36	271	167	238	188
20150221	19	PM2.5	54	268	163	90	276	19	28	90	173	234	184
20150221	20	PM2.5	57	279	164	101	108	19	32	29	205	225	197
20150221	21	PM2.5	49	92	165	124	36	18	37	18	250	209	209
20150221	22	PM2.5	48	33	143	120	32	21	57	16	71	277	119
20150221	23	PM2.5	44	42	81	100	30	28	119	20	48	141	70
20150222	0	PM2.5	39	32	18	45	29	35	156	21	36	42	56
20150222	1	PM2.5	35	34	24	46	28	34	184	24	34	33	34
20150222	3	PM2.5	29	49	62	39	29	32	240	32	33	33	45
20150222	4	PM2.5	23	108	92	30	26	54	207	39	30	30	37
20150222	5	PM2.5	23	132	114	22	29	24	159	43	26	23	31
20150222	6	PM2.5	19	117	138	16	29	24	122	44	27	26	35
20150222	7	PM2.5	17	99	138	14	30	20	100	44	33	24	29
20150222	8	PM2.5	18	89	130	16	31	14	91	42	35	31	32
20150222	9	PM2.5	19	78	117	21	32	13	65	44	34	34	43
20150222	10	PM2.5	17	58	109	24	33	11	42	40	30	32	61
20150222	11	PM2.5	16	52	100	24	26	10	33	32	25	25	28
20150222	12	PM2.5	14	44	80	24	23	9	24	26	23	22	26
20150222	13	PM2.5	13	43	65	24	17	10	22	21	24	20	29
20150222	14	PM2.5	11	36	53	21	14	13	18	16	25	20	27
20150222	15	PM2.5	11	28	49	21	11	12	17	16	27	24	27
20150222	16	PM2.5	10	23	36	18	19	13	14	13	27	19	25
20150222	17	PM2.5	12	25	34	20	18	25	15	14	26	12	18
20150222	18	PM2.5	21	25	33	21	22	7	11	16	25	19	21
20150222	19	PM2.5	21	29	41	26	30	10	16	29	38	26	48
20150222	20	PM2.5	28	35	45	35	55	13	13	37	48	36	43
20150222	21	PM2.5	51	39	41	39	84	16	14	42	71	51	77
20150222	22	PM2.5	56	43	42	41	103	25	21	55	91	102	67
20150222	23	PM2.5	68	40	37	42	101	25	19	59	103	88	53
20150223	0	PM2.5	72	44	35	43	99	23	20	61	68	80	72
20150223	1	PM2.5	92	46	37	46	95	20	23	59	63	65	93
20150223	2	PM2.5	111	53	30	60	95	17	26	49	60	75	68
20150223	3	PM2.5	112	57	33	57	101	14	22	41	64	95	72
20150223	4	PM2.5	113	59	42	54	89	13	21	34	48	83	166
20150223	6	PM2.5	58	47	26	51	88	18	21	33	58	96	142
20150223	7	PM2.5	54	43	35	53	63	18	23	34	53	79	146
20150223	8	PM2.5	57	54	34	53	66	17	26	32	61	96	135
20150223	9	PM2.5	67	65	33	70	78	20	31	39	84	103	141
20150223	10	PM2.5	75	68	41	93	96	16	39	45	92	83	73
20150223	11	PM2.5	63	38	23	98	76	12	33	37	65	95	133
20150223	12	PM2.5	41	32	16	97	59	14	20	25	39	98	101
20150223	13	PM2.5	32	25	14	82	58	11	10	28	34	73	47
20150223	14	PM2.5	30	25	14	84	53	9	9	28	35	75	44
20150223	15	PM2.5	32	25	11	82	55	7	9	31	35	79	55
20150223	16	PM2.5	36	19	13	75	60	6	8	31	43	94	62
20150223	17	PM2.5	42	19	12	76	57	6	7	28	52	103	65
20150223	19	PM2.5	66	32	24	69	80	18	24	38	85	109	134
20150223	20	PM2.5	88	80	34	68	125	17	45	55	90	105	180
20150223	21	PM2.5	93	136	55	67	186	37	73	94	110	125	146
20150223	22	PM2.5	94	183	60	75	239	27	79	173	130	151	130
20150223	23	PM2.5	84	157	64	84	282	30	69	146	112	147	137
20150224	0	PM2.5	89	107	66	76	250	27	79	102	109	123	144
20150224	1	PM2.5	87	69	63	74	265	21	69	81	89	114	170
20150224	2	PM2.5	103	70	62	82	270	20	64	82	114	97	150
20150224	3	PM2.5	97	75	50	81	262	18	48	85	104	105	176
20150224	4	PM2.5	82	62	50	80	287	17	49	83	100	104	148
20150224	5	PM2.5	68	74	51	83	292	19	43	86	87	102	159
20150224	7	PM2.5	82	59	55	92	280	22	43	98	71	103	206
20150224	8	PM2.5	91	76	70	88	284	24	49	97	83	136	180
20150224	9	PM2.5	108	92	77	93	277	22	50	99	89	153	212
20150224	10	PM2.5	143	114	82	104	224	24	46	112	108	171	235
20150224	11	PM2.5	156	124	53	123	227	22	32	136	88	170	261
20150224	12	PM2.5	217	131	25	155	279	21	44	155	71	189	248
20150224	13	PM2.5	202	115	28	157	309	23	42	176	99	178	301
20150224	14	PM2.5	192	145	35	166	314	14	53	183	113	177	299
20150224	15	PM2.5	190	137	45	152	323	11	61	172	124	217	308
20150224	17	PM2.5	173	144	72	118	248	10	77	138	138	215	298
20150224	18	PM2.5	186	168	92	115	217	9	83	152	142	228	275
20150224	19	PM2.5	200	133	92	131	215	14	95	169	147	226	197
20150224	20	PM2.5	206	149	84	130	232	12	110	182	170	260	200
20150224	21	PM2.5	217	159	96	114	244	11	120	199	176	240	231
20150224	22	PM2.5	229	187	105	113	284	11	133	196	188	242	278
20150224	23	PM2.5	236	183	112	114	263	12	125	180	193	243	285
20150225	0	PM2.5	239	190	114	133	230	19	123	175	203	248	293
20150225	1	PM2.5	231	206	114	206	239	13	134	177	200	246	311
20150225	2	PM2.5	217	200	107	196	268	15	129	165	200	248	304
20150225	3	PM2.5	212	208	102	199	256	16	126	175	180	267	323
20150225	4	PM2.5	205	206	116	212	235	16	125	185	119	271	325
20150225	5	PM2.5	205	223	106	217	240	16	122	199	124	291	306
20150225	6	PM2.5	213	212	100	218	243	17	112	204	119	300	300
20150225	7	PM2.5	225	228	100	215	235	11	105	199	120	311	306
20150225	8	PM2.5	236	207	113	203	213	10	102	183	131	303	302
20150225	9	PM2.5	251	164	116	205	212	9	96	120	134	273	294
20150225	10	PM2.5	322	92	126	224	215	15	61	23	171	330	310
20150225	11	PM2.5	307	88	109	215	156	11	19	9	154	281	348
20150225	12	PM2.5	144	69	99	267	83	15	14	7	45	211	314
20150225	13	PM2.5	71	82	73	215	36	13	9	10	32	143	310
20150225	15	PM2.5	46	99	101	114	15	8	7	16	15	83	155
20150225	16	PM2.5	31	26	86	65	10	7	8	15	10	73	96
20150225	17	PM2.5	28	26	85	79	8	6	9	12	17	71	98
20150225	18	PM2.5	32	27	58	88	15	7	8	12	20	50	99
20150225	19	PM2.5	23	26	46	101	22	12	11	9	27	43	102
20150225	20	PM2.5	20	32	44	107	30	10	12	10	40	43	139
20150225	21	PM2.5	23	41	42	100	48	12	14	13	40	40	145
20150225	22	PM2.5	28	129	42	110	53	13	14	16	47	53	154
20150225	23	PM2.5	32	126	28	110	76	15	17	18	35	84	163
20150226	0	PM2.5	36	86	29	114	79	12	24	22	33	56	158
20150226	1	PM2.5	47	52	23	126	90	14	26	27	36	50	154
20150226	2	PM2.5	39	60	20	149	114	15	27	24	41	52	114
20150226	3	PM2.5	41	64	19	140	131	14	24	22	58	55	102
20150226	4	PM2.5	42	55	20	139	137	13	23	18	60	85	109
20150226	5	PM2.5	41	49	26	152	107	16	20	37	49	68	99
20150226	6	PM2.5	42	38	32	129	60	17	23	58	46	78	98
20150226	7	PM2.5	51	42	37	112	53	16	21	62	66	93	99
20150226	8	PM2.5	63	43	39	124	48	18	24	61	78	84	82
20150226	9	PM2.5	66	53	35	144	54	20	33	40	106	67	97
20150226	10	PM2.5	63	58	35	140	44	19	32	20	122	93	109
20150226	11	PM2.5	50	59	29	146	44	14	29	13	87	87	105
20150226	12	PM2.5	42	50	17	128	30	8	15	8	82	58	91
20150226	13	PM2.5	42	41	14	86	39	7	9	9	38	59	60
20150226	14	PM2.5	32	28	10	77	30	7	9	11	34	56	51
20150226	15	PM2.5	33	19	9	48	27	9	7	9	23	46	47
20150226	16	PM2.5	33	15	13	44	31	12	5	10	17	47	43
20150226	17	PM2.5	34	15	11	47	29	12	5	12	15	55	43
20150226	18	PM2.5	35	13	14	48	40	13	7	12	19	44	43
20150226	19	PM2.5	37	20	16	46	59	14	12	13	26	50	44
20150226	20	PM2.5	43	29	19	48	76	18	10	19	48	68	65
20150226	21	PM2.5	53	45	32	53	84	22	17	36	58	80	87
20150226	22	PM2.5	61	52	34	57	98	22	15	41	66	91	90
20150226	23	PM2.5	68	47	36	55	130	22	17	51	67	70	95
20150227	0	PM2.5	73	48	34	48	118	27	18	47	67	55	110
20150227	1	PM2.5	76	40	32	56	149	16	21	19	60	61	120
20150227	2	PM2.5	87	35	29	77	175	16	25	8	57	44	100
20150227	3	PM2.5	76	43	23	59	167	16	23	8	68	49	107
20150227	4	PM2.5	70	37	18	64	106	18	23	6	58	58	105
20150227	5	PM2.5	72	36	15	71	54	19	19	6	55	61	88
20150227	6	PM2.5	62	35	16	58	46	18	23	5	66	73	91
20150227	7	PM2.5	74	41	15	69	34	16	19	5	65	75	81
20150227	8	PM2.5	74	41	18	60	37	18	26	12	55	84	89
20150227	9	PM2.5	61	46	17	66	32	19	32	24	44	78	98
20150227	10	PM2.5	51	42	16	65	31	19	21	29	31	78	74
20150227	11	PM2.5	38	35	14	55	34	19	16	29	27	87	53
20150227	12	PM2.5	34	29	11	59	40	22	10	28	22	67	55
20150227	13	PM2.5	37	34	13	46	41	11	13	24	17	50	60
20150227	14	PM2.5	40	35	15	45	37	11	14	27	18	47	54
20150227	15	PM2.5	42	35	15	30	35	12	15	29	14	40	43
20150227	16	PM2.5	42	38	15	26	39	12	21	26	14	45	45
20150227	17	PM2.5	45	43	16	20	39	13	22	24	22	40	48
20150227	18	PM2.5	48	42	24	19	54	14	19	23	16	44	48
20150227	19	PM2.5	61	46	18	22	57	18	15	26	25	60	39
20150227	20	PM2.5	67	59	22	26	64	17	18	29	26	61	40
20150227	21	PM2.5	70	42	24	26	78	15	23	35	25	60	40
20150227	22	PM2.5	69	40	25	27	80	16	28	32	27	58	42
20150227	23	PM2.5	72	31	23	28	90	14	36	24	22	70	46
20150228	0	PM2.5	78	35	25	32	86	19	38	22	20	63	68
20150228	1	PM2.5	81	34	26	31	79	19	31	25	19	71	79
20150228	2	PM2.5	82	33	34	35	100	21	27	29	23	59	69
20150228	3	PM2.5	81	41	39	38	95	22	29	29	21	44	67
20150228	4	PM2.5	97	33	40	41	96	17	27	27	24	44	63
20150228	5	PM2.5	96	35	47	47	103	18	30	33	23	39	54
20150228	6	PM2.5	95	34	59	41	130	20	30	35	20	41	61
20150228	7	PM2.5	88	43	56	46	168	22	35	43	21	40	67
20150228	8	PM2.5	85	69	58	46	182	21	36	51	26	44	78
20150228	9	PM2.5	79	96	74	52	164	20	40	53	28	49	89
20150228	10	PM2.5	83	75	64	50	131	29	46	55	31	50	88
20150228	11	PM2.5	96	68	75	54	101	28	44	61	29	49	100
20150228	12	PM2.5	101	66	88	59	121	59	45	70	32	46	92
20150228	13	PM2.5	104	57	93	67	117	72	47	81	20	49	114
20150228	14	PM2.5	111	50	79	78	147	30	39	79	26	71	113
20150228	15	PM2.5	121	60	82	71	154	33	61	98	38	92	115
20150228	16	PM2.5	120	82	73	70	170	12	71	114	43	97	127
20150228	17	PM2.5	124	81	78	75	172	13	56	135	69	101	110
20150228	18	PM2.5	122	87	82	77	193	18	64	150	78	108	115
20150228	19	PM2.5	114	97	92	83	206	25	87	154	92	131	141
20150228	20	PM2.5	116	113	103	98	225	30	82	160	97	129	142
20150228	21	PM2.5	114	128	107	110	237	34	87	168	115	122	142
20150228	22	PM2.5	119	136	108	115	249	24	87	174	128	131	148
20150228	23	PM2.5	98	139	108	121	266	37	69	184	128	130	129
20150301	0	PM2.5	62	162	118	119	253	29	82	195	143	160	30
20150301	1	PM2.5	35	181	121	73	172	35	65	154	154	175	17
20150301	2	PM2.5	21	177	124	74	138	36	72	97	159	166	15
20150301	3	PM2.5	17	193	131	56	124	48	74	63	163	129	16
20150301	4	PM2.5	18	176	112	59	87	34	51	54	118	86	21
20150301	5	PM2.5	21	168	105	53	78	29	47	42	114	79	24
20150301	6	PM2.5	26	139	108	56	49	29	40	51	100	90	27
20150301	7	PM2.5	23	137	113	81	44	28	48	111	115	85	24
20150301	8	PM2.5	29	132	118	85	40	34	48	123	145	85	30
20150301	9	PM2.5	37	104	124	94	45	34	50	106	131	108	56
20150301	10	PM2.5	38	53	109	86	44	39	53	92	115	128	50
20150301	11	PM2.5	30	51	125	79	36	41	50	85	88	111	62
20150301	12	PM2.5	21	39	106	58	29	22	27	67	47	77	30
20150301	13	PM2.5	14	31	68	39	20	10	16	43	35	40	22
20150301	14	PM2.5	13	30	45	26	21	8	10	25	26	31	22
20150301	15	PM2.5	11	27	40	20	21	9	9	16	22	23	25
20150301	16	PM2.5	8	24	35	15	18	8	6	21	27	20	20
20150301	17	PM2.5	9	23	31	19	19	11	8	20	30	18	24
20150301	18	PM2.5	11	20	31	24	30	14	7	14	35	26	42
20150301	19	PM2.5	20	27	40	32	23	20	13	23	32	35	43
20150301	20	PM2.5	27	42	52	38	43	22	36	39	44	46	43
20150301	21	PM2.5	25	43	53	42	85	23	41	49	55	56	67
20150301	22	PM2.5	27	52	59	49	107	19	39	62	58	60	63
20150301	23	PM2.5	30	50	61	52	118	16	49	73	68	64	84
20150302	0	PM2.5	27	55	71	59	108	28	41	73	63	55	87
20150302	1	PM2.5	29	68	64	64	107	43	49	86	61	62	100
20150302	3	PM2.5	59	96	72	70	133	44	45	120	60	79	80
20150302	4	PM2.5	47	75	69	67	137	41	41	134	62	67	78
20150302	5	PM2.5	35	70	71	70	143	39	41	132	48	62	60
20150302	6	PM2.5	34	65	59	68	145	27	40	139	51	67	59
20150302	7	PM2.5	37	66	62	68	150	29	46	145	48	67	62
20150302	8	PM2.5	47	81	78	69	161	34	52	144	56	82	64
20150302	9	PM2.5	51	91	80	103	166	42	50	155	58	87	89
20150302	10	PM2.5	53	68	87	96	150	31	49	169	61	81	95
20150302	11	PM2.5	49	82	74	102	140	28	38	170	62	78	64
20150302	12	PM2.5	45	97	88	89	90	22	34	152	76	90	88
20150302	13	PM2.5	46	115	102	80	42	10	29	116	67	89	51
20150302	14	PM2.5	45	137	101	75	27	11	23	66	74	91	97
20150302	15	PM2.5	47	92	95	85	24	13	15	60	72	86	85
20150302	16	PM2.5	45	49	103	95	32	10	14	62	67	84	76
20150302	17	PM2.5	51	68	103	79	42	12	14	45	72	82	101
20150302	18	PM2.5	64	91	119	99	42	15	20	34	79	87	113
20150302	19	PM2.5	84	119	121	98	58	20	24	36	76	97	101
20150302	20	PM2.5	88	116	117	104	90	23	25	29	94	115	126
20150302	21	PM2.5	82	135	142	112	139	17	18	24	116	105	127
20150302	22	PM2.5	73	116	136	113	128	16	14	11	130	121	125
20150302	23	PM2.5	73	127	90	116	95	15	17	14	126	104	120
20150303	0	PM2.5	64	107	34	122	110	17	17	9	134	106	25
20150303	1	PM2.5	32	40	26	107	59	19	15	7	57	124	26
20150303	2	PM2.5	30	42	25	64	42	18	22	9	50	116	28
20150303	3	PM2.5	32	48	25	53	33	14	18	9	74	22	29
20150303	4	PM2.5	18	43	21	48	26	15	18	6	44	27	33
20150303	5	PM2.5	26	39	22	49	33	15	11	2	35	30	26
20150303	6	PM2.5	19	33	29	42	29	17	10	1	27	25	22
20150303	7	PM2.5	15	32	29	38	21	20	15	2	20	26	17
20150303	8	PM2.5	12	23	27	39	27	19	19	3	23	35	18
20150303	9	PM2.5	13	22	20	41	24	19	16	5	26	33	29
20150303	10	PM2.5	14	22	14	31	25	15	11	6	17	33	25
20150303	11	PM2.5	23	20	13	29	22	16	19	4	20	22	29
20150303	12	PM2.5	21	20	10	25	20	11	12	3	17	19	24
20150303	13	PM2.5	19	19	11	24	16	10	13	3	17	12	21
20150303	14	PM2.5	15	14	12	20	17	14	11	5	16	10	15
20150303	15	PM2.5	11	15	10	16	14	11	7	5	11	8	10
20150303	16	PM2.5	10	13	11	18	12	9	7	6	14	5	11
20150303	17	PM2.5	13	11	12	14	15	11	13	6	17	7	10
20150303	18	PM2.5	13	15	14	18	21	12	14	6	14	14	16
20150303	19	PM2.5	16	22	19	19	21	13	16	7	14	16	15
20150303	20	PM2.5	25	26	18	25	33	17	17	8	17	25	23
20150303	21	PM2.5	29	26	22	33	44	18	17	10	24	32	28
20150303	22	PM2.5	33	26	24	44	65	19	18	10	30	38	54
20150303	23	PM2.5	33	24	21	37	73	26	16	8	35	34	60
20150304	0	PM2.5	37	20	19	36	87	25	19	9	32	35	86
20150304	1	PM2.5	50	18	25	30	139	23	25	8	35	40	70
20150304	3	PM2.5	51	38	19	32	140	21	30	5	35	44	72
20150304	4	PM2.5	48	36	16	37	139	23	25	7	38	51	116
20150304	5	PM2.5	53	31	14	37	115	24	28	7	33	50	91
20150304	6	PM2.5	53	25	14	34	110	23	25	13	30	55	54
20150304	7	PM2.5	82	29	20	38	110	29	22	15	28	40	50
20150304	8	PM2.5	101	33	21	51	96	25	22	21	36	40	70
20150304	9	PM2.5	104	35	20	60	97	22	29	26	46	38	86
20150304	10	PM2.5	88	30	17	56	79	20	21	27	45	28	102
20150304	11	PM2.5	49	30	11	36	50	17	14	18	31	23	45
20150304	12	PM2.5	44	22	8	23	37	18	11	19	21	15	36
20150304	13	PM2.5	45	18	8	23	30	15	10	25	13	11	28
20150304	14	PM2.5	38	11	9	23	26	20	8	27	10	10	25
20150304	15	PM2.5	35	15	7	22	20	20	8	33	8	15	24
20150304	16	PM2.5	43	14	12	25	23	14	9	32	8	18	28
20150304	17	PM2.5	36	24	16	23	30	12	7	25	8	18	37
20150304	18	PM2.5	41	20	20	28	35	16	6	23	19	26	39
20150304	19	PM2.5	42	29	26	35	53	25	11	28	26	26	40
20150304	20	PM2.5	41	38	30	38	65	40	13	48	30	32	46
20150304	21	PM2.5	47	51	36	35	113	53	25	89	43	42	56
20150304	22	PM2.5	51	50	42	40	88	59	49	78	89	47	76
20150304	23	PM2.5	60	60	56	41	75	66	36	75	114	52	77
20150305	0	PM2.5	67	50	65	59	99	55	47	79	120	53	77
20150305	1	PM2.5	69	46	53	54	113	47	43	86	97	48	78
20150305	2	PM2.5	62	46	51	71	114	43	39	98	82	42	74
20150305	3	PM2.5	59	54	54	71	117	40	34	88	59	48	82
20150305	4	PM2.5	57	46	62	59	112	37	31	106	69	48	93
20150305	5	PM2.5	62	41	62	80	104	37	33	126	55	49	83
20150305	6	PM2.5	76	35	71	73	83	36	33	134	46	46	110
20150305	7	PM2.5	83	38	71	73	82	39	36	132	49	50	116
20150305	8	PM2.5	84	48	64	61	86	41	44	127	59	60	115
20150305	9	PM2.5	88	65	67	61	85	45	63	147	81	68	143
20150305	10	PM2.5	104	53	69	76	76	44	46	150	93	78	138
20150305	11	PM2.5	87	66	56	69	61	38	31	104	61	77	123
20150305	12	PM2.5	91	60	57	49	63	45	22	74	39	64	130
20150305	13	PM2.5	90	60	57	40	56	44	17	66	24	69	122
20150305	14	PM2.5	88	70	40	36	57	36	21	68	18	60	71
20150305	15	PM2.5	79	50	36	31	53	28	22	52	16	46	54
20150305	16	PM2.5	88	50	34	31	64	31	24	46	17	44	47
20150305	17	PM2.5	83	43	31	29	56	36	28	43	28	50	44
20150305	18	PM2.5	76	44	25	35	76	40	30	46	41	57	47
20150305	19	PM2.5	61	53	29	46	77	55	46	57	50	74	51
20150305	20	PM2.5	57	91	30	75	119	96	77	109	72	115	53
20150305	21	PM2.5	70	130	45	143	240	135	134	197	156	162	84
20150305	22	PM2.5	73	92	44	173	281	121	196	231	218	185	94
20150305	23	PM2.5	52	62	58	110	284	121	160	189	190	154	133
20150306	0	PM2.5	53	43	61	69	274	101	131	163	161	160	157
20150306	1	PM2.5	57	37	46	71	229	112	109	151	155	122	166
20150306	2	PM2.5	100	39	44	73	178	94	121	165	112	121	160
20150306	3	PM2.5	101	52	38	70	156	73	103	178	99	127	148
20150306	4	PM2.5	105	48	40	59	135	63	99	192	118	129	116
20150306	5	PM2.5	104	52	43	67	135	57	95	197	93	134	126
20150306	6	PM2.5	108	53	54	67	136	59	89	187	88	139	150
20150306	7	PM2.5	111	68	58	84	154	65	101	173	98	123	131
20150306	8	PM2.5	114	75	69	78	169	84	100	163	96	91	145
20150306	9	PM2.5	114	92	73	103	190	75	111	168	104	95	164
20150306	10	PM2.5	118	113	81	136	202	76	93	150	108	87	164
20150306	11	PM2.5	120	132	87	181	223	76	72	156	87	74	153
20150306	12	PM2.5	95	130	90	137	227	80	75	155	49	99	154
20150306	13	PM2.5	93	148	100	95	201	75	63	158	56	109	161
20150306	14	PM2.5	81	156	112	74	173	64	81	158	54	104	144
20150306	15	PM2.5	67	169	94	74	142	62	76	166	57	100	116
20150306	16	PM2.5	84	181	99	77	113	60	63	182	78	112	119
20150306	17	PM2.5	88	187	111	76	130	73	60	180	78	85	98
20150306	18	PM2.5	95	184	116	82	107	75	61	164	67	98	106
20150306	19	PM2.5	96	156	115	95	127	108	83	150	72	99	104
20150306	20	PM2.5	101	148	130	108	154	110	111	164	89	114	110
20150306	21	PM2.5	110	119	117	112	153	141	119	189	137	109	148
20150306	22	PM2.5	141	116	113	96	167	144	127	149	131	126	209
20150306	23	PM2.5	141	110	122	91	151	147	133	132	113	120	180
20150307	0	PM2.5	137	106	138	79	139	133	145	121	97	104	124
20150307	1	PM2.5	137	113	109	80	149	108	142	120	81	95	135
20150307	2	PM2.5	146	128	109	96	156	88	155	118	80	101	115
20150307	3	PM2.5	152	135	109	82	152	69	144	118	79	102	135
20150307	4	PM2.5	159	125	119	78	144	53	156	119	72	107	129
20150307	5	PM2.5	153	129	117	74	153	57	152	114	69	101	134
20150307	6	PM2.5	147	129	112	76	167	54	152	116	71	98	133
20150307	7	PM2.5	139	126	122	85	171	65	148	138	73	108	133
20150307	8	PM2.5	134	124	127	81	186	44	158	142	95	101	125
20150307	9	PM2.5	141	113	131	93	187	35	169	145	94	106	150
20150307	10	PM2.5	153	123	126	91	201	31	162	163	94	109	172
20150307	11	PM2.5	180	148	140	95	222	24	147	167	76	102	169
20150307	12	PM2.5	207	143	149	97	225	19	143	171	73	104	188
20150307	13	PM2.5	208	145	156	103	224	15	66	162	77	95	172
20150307	14	PM2.5	189	148	149	81	221	15	45	162	67	97	136
20150307	15	PM2.5	208	186	131	85	220	15	38	165	72	94	123
20150307	16	PM2.5	196	170	122	74	223	24	37	173	75	94	100
20150307	17	PM2.5	176	169	126	83	214	29	44	177	74	90	97
20150307	19	PM2.5	171	164	135	88	231	62	98	195	91	106	99
20150307	20	PM2.5	184	180	139	73	239	106	101	215	105	109	88
20150307	21	PM2.5	200	197	131	90	253	124	104	236	111	124	103
20150307	22	PM2.5	238	182	147	76	280	131	111	218	113	129	113
20150307	23	PM2.5	270	202	151	75	312	138	115	182	120	122	117
20150308	0	PM2.5	264	202	141	69	337	148	136	182	105	111	125
20150308	1	PM2.5	248	171	134	87	361	142	160	185	100	110	122
20150308	2	PM2.5	258	172	138	99	379	138	171	176	93	124	113
20150308	3	PM2.5	249	195	135	76	404	112	176	182	78	114	108
20150308	4	PM2.5	247	178	134	77	394	108	166	184	90	114	115
20150308	5	PM2.5	254	173	141	86	391	95	176	186	79	124	119
20150308	6	PM2.5	258	154	124	80	374	77	180	189	92	109	113
20150308	7	PM2.5	265	196	130	92	352	25	175	183	84	122	126
20150308	8	PM2.5	298	206	139	82	335	21	176	179	88	118	119
20150308	9	PM2.5	295	230	130	102	299	21	195	187	98	114	132
20150308	10	PM2.5	336	219	140	101	257	19	185	192	90	117	126
20150308	11	PM2.5	349	247	125	99	220	15	169	207	83	106	142
20150308	12	PM2.5	282	245	71	106	237	14	93	221	86	110	133
20150308	13	PM2.5	269	219	53	109	232	37	49	212	84	115	160
20150308	14	PM2.5	256	192	46	101	215	6	32	125	100	115	164
20150308	15	PM2.5	253	94	43	110	155	8	15	78	136	135	177
20150308	16	PM2.5	241	95	36	122	114	10	9	58	171	153	202
20150308	17	PM2.5	224	118	34	140	42	14	7	158	172	157	239
20150308	18	PM2.5	189	102	37	152	35	16	6	195	96	191	221
20150308	19	PM2.5	152	82	35	151	40	19	9	169	65	219	188
20150308	20	PM2.5	132	68	36	134	139	22	13	139	55	228	189
20150308	22	PM2.5	145	63	40	156	188	27	21	115	55	162	271
20150308	23	PM2.5	147	70	39	151	126	28	23	85	64	119	249
20150309	0	PM2.5	155	62	41	177	123	40	23	76	56	93	232
20150309	1	PM2.5	167	65	47	195	115	17	20	71	55	85	232
20150309	2	PM2.5	162	81	43	223	104	16	17	35	51	82	228
20150309	3	PM2.5	117	65	34	183	77	14	16	10	49	91	220
20150309	4	PM2.5	91	69	23	168	77	12	13	9	45	87	166
20150309	5	PM2.5	77	59	19	125	72	16	15	5	46	67	104
20150309	6	PM2.5	58	35	18	85	53	19	14	3	44	61	101
20150309	7	PM2.5	47	29	16	83	37	15	12	3	33	56	93
20150309	8	PM2.5	38	28	16	68	32	16	12	4	26	45	86
20150309	9	PM2.5	35	24	17	61	27	18	10	6	23	36	76
20150309	10	PM2.5	37	21	12	51	24	17	10	4	22	28	38
20150309	11	PM2.5	28	20	9	43	19	12	9	4	15	27	34
20150309	12	PM2.5	24	22	6	34	21	13	10	5	9	18	29
20150309	13	PM2.5	21	14	5	23	16	8	18	4	10	13	23
20150309	14	PM2.5	21	16	5	19	12	7	9	3	9	15	23
20150309	15	PM2.5	23	17	4	14	17	6	6	2	7	7	15
20150309	16	PM2.5	29	18	6	12	16	7	7	3	7	4	22
20150309	17	PM2.5	33	16	6	14	24	5	9	5	8	5	27
20150309	18	PM2.5	35	16	11	15	27	9	8	6	12	11	24
20150309	19	PM2.5	41	22	25	19	42	15	11	8	16	16	29
20150309	20	PM2.5	50	28	21	26	43	15	15	19	24	22	32
20150309	21	PM2.5	49	32	27	25	55	21	20	35	30	36	36
20150309	22	PM2.5	50	44	33	34	54	29	16	36	37	57	57
20150309	23	PM2.5	62	41	46	40	49	36	17	46	45	51	71
20150310	0	PM2.5	58	37	51	40	62	26	16	54	51	55	105
20150310	1	PM2.5	66	31	52	39	74	28	18	56	57	51	76
20150310	2	PM2.5	67	27	49	40	63	27	22	57	56	47	75
20150310	3	PM2.5	64	28	45	43	58	27	22	54	47	48	65
20150310	4	PM2.5	64	28	34	44	54	18	22	44	38	45	67
20150310	5	PM2.5	75	30	32	43	54	17	22	37	30	52	74
20150310	6	PM2.5	77	27	35	44	57	19	23	49	28	49	84
20150310	7	PM2.5	79	33	36	45	68	23	20	62	35	51	76
20150310	8	PM2.5	74	29	41	49	84	27	21	59	47	58	81
20150310	9	PM2.5	79	49	38	70	83	28	28	68	47	53	91
20150310	10	PM2.5	106	36	31	75	83	20	23	52	33	53	77
20150310	11	PM2.5	98	29	25	55	82	16	16	42	29	42	100
20150310	12	PM2.5	83	22	14	41	94	12	10	27	19	39	101
20150310	13	PM2.5	70	22	10	35	57	10	5	25	15	36	73
20150310	14	PM2.5	67	19	9	35	36	7	4	26	22	38	64
20150310	15	PM2.5	78	19	9	35	31	7	4	30	26	37	48
20150310	16	PM2.5	76	23	7	41	36	8	3	32	36	34	48
20150310	17	PM2.5	57	27	13	44	40	7	6	24	28	37	41
20150310	18	PM2.5	66	29	23	62	51	9	5	26	31	39	48
20150310	19	PM2.5	88	44	26	68	69	14	5	25	35	42	68
20150310	21	PM2.5	82	66	41	76	118	26	12	65	37	91	98
20150310	22	PM2.5	95	69	44	85	104	28	23	75	35	102	103
20150310	23	PM2.5	108	78	60	84	103	24	30	92	38	95	118
20150311	0	PM2.5	114	95	69	70	127	30	31	109	38	95	110
20150311	1	PM2.5	124	93	70	75	124	35	31	122	39	94	144
20150311	2	PM2.5	133	81	79	93	133	29	31	129	59	113	141
20150311	3	PM2.5	121	89	70	91	146	38	32	124	60	96	139
20150311	4	PM2.5	126	94	52	92	150	28	32	122	60	88	127
20150311	5	PM2.5	118	134	68	100	144	30	28	131	93	90	99
20150311	6	PM2.5	138	124	51	107	156	21	14	142	73	95	101
20150311	7	PM2.5	128	134	27	145	158	20	18	122	89	115	109
20150311	8	PM2.5	110	112	21	140	161	25	18	99	64	117	98
20150311	9	PM2.5	91	129	16	133	162	22	14	75	53	124	102
20150311	10	PM2.5	67	85	15	120	151	23	11	37	71	132	91
20150311	11	PM2.5	45	51	14	68	79	18	8	19	45	107	51
20150311	12	PM2.5	30	24	11	52	35	17	8	6	40	38	27
20150311	13	PM2.5	24	18	11	50	45	11	5	7	22	33	19
20150311	14	PM2.5	19	12	10	45	45	10	6	4	15	23	16
20150311	15	PM2.5	16	9	14	44	40	8	4	5	9	18	18
20150311	16	PM2.5	20	11	15	48	37	10	3	6	11	13	22
20150311	17	PM2.5	27	9	14	54	40	9	4	7	10	14	23
20150311	18	PM2.5	29	15	14	40	41	9	5	10	12	21	34
20150311	19	PM2.5	39	21	13	48	53	13	10	14	25	36	42
20150311	20	PM2.5	43	56	17	59	86	16	17	37	69	68	63
20150311	21	PM2.5	53	46	18	84	85	24	33	65	69	86	85
20150312	10	PM2.5	72	194	68	129	154	23	30	93	144	118	130
20150312	11	PM2.5	74	205	71	105	137	18	18	87	132	132	112
20150312	12	PM2.5	82	178	40	89	144	14	12	89	90	138	112
20150312	13	PM2.5	81	122	38	101	120	15	15	101	110	131	98
20150312	14	PM2.5	104	63	41	82	106	12	11	103	100	121	105
20150312	15	PM2.5	104	47	37	67	71	10	8	71	56	114	83
20150312	16	PM2.5	117	45	33	96	63	10	9	63	63	103	89
20150312	17	PM2.5	113	60	27	128	74	8	9	50	65	111	103
20150312	18	PM2.5	113	116	30	98	95	9	10	51	77	110	100
20150312	19	PM2.5	123	90	32	88	100	14	10	58	90	131	111
20150312	20	PM2.5	130	66	36	84	118	19	14	80	105	158	118
20150312	21	PM2.5	136	49	39	93	128	23	18	105	133	179	146
20150312	22	PM2.5	152	54	41	100	142	24	23	94	129	205	169
20150312	23	PM2.5	164	73	43	116	106	27	37	95	126	169	175
20150313	0	PM2.5	177	82	55	130	128	31	35	115	130	167	158
20150313	1	PM2.5	184	90	62	146	140	26	34	127	109	167	174
20150313	2	PM2.5	186	93	52	143	138	22	29	112	107	169	188
20150313	3	PM2.5	182	97	45	139	149	20	28	100	100	175	180
20150313	4	PM2.5	158	105	33	154	144	20	30	98	102	166	168
20150313	5	PM2.5	183	96	36	125	151	21	31	87	90	162	168
20150313	6	PM2.5	189	112	40	134	167	20	31	89	81	157	174
20150313	7	PM2.5	176	119	40	143	169	23	35	96	96	149	191
20150313	8	PM2.5	173	142	36	145	139	19	37	104	80	152	197
20150313	9	PM2.5	168	171	35	164	165	23	37	128	91	140	208
20150313	10	PM2.5	167	187	40	181	159	21	27	121	67	142	205
20150313	11	PM2.5	167	136	23	172	144	14	17	101	60	124	203
20150313	12	PM2.5	160	58	18	142	124	12	9	65	57	113	155
20150313	13	PM2.5	128	47	17	122	117	9	8	31	40	81	73
20150313	14	PM2.5	93	47	14	81	105	6	7	13	40	54	80
20150313	15	PM2.5	60	42	10	67	80	5	8	7	32	43	80
20150313	16	PM2.5	64	42	15	68	68	5	5	12	30	40	72
20150313	17	PM2.5	79	44	17	61	66	5	4	10	39	33	62
20150313	18	PM2.5	82	73	20	74	75	11	4	10	85	30	66
20150313	19	PM2.5	98	57	16	77	80	10	9	16	80	39	68
20150313	20	PM2.5	98	68	19	84	84	13	18	28	70	61	65
20150313	21	PM2.5	96	58	18	90	108	23	19	62	63	88	104
20150313	22	PM2.5	98	57	22	90	128	27	35	67	63	95	138
20150313	23	PM2.5	112	47	36	108	142	28	32	88	58	93	144
20150314	0	PM2.5	121	56	46	91	126	27	35	75	52	77	137
20150314	1	PM2.5	116	59	45	88	97	25	36	70	61	82	127
20150314	2	PM2.5	112	79	48	93	73	24	35	65	66	71	109
20150314	3	PM2.5	103	88	32	75	80	23	28	55	64	77	91
20150314	4	PM2.5	93	57	41	80	81	17	22	42	60	86	92
20150314	5	PM2.5	97	52	56	95	79	20	22	36	55	90	109
20150314	6	PM2.5	107	61	41	94	95	23	24	38	59	91	104
20150314	7	PM2.5	117	75	42	93	98	27	33	40	53	99	125
20150314	8	PM2.5	115	95	45	87	107	36	34	47	63	78	121
20150314	9	PM2.5	123	105	46	107	113	41	38	57	54	85	123
20150314	10	PM2.5	112	93	47	120	107	42	33	71	49	103	125
20150314	11	PM2.5	140	80	36	92	99	47	30	78	39	87	117
20150314	12	PM2.5	148	67	39	51	95	54	26	88	25	88	84
20150314	13	PM2.5	158	61	37	62	105	62	31	87	19	89	77
20150314	14	PM2.5	153	53	35	73	88	60	34	82	17	101	90
20150314	15	PM2.5	150	54	35	78	110	53	35	70	36	110	83
20150314	16	PM2.5	141	57	39	73	125	33	33	72	62	107	101
20150314	17	PM2.5	111	55	46	95	129	36	37	95	82	101	106
20150314	18	PM2.5	92	51	54	107	153	34	47	103	91	105	107
20150314	19	PM2.5	98	70	48	118	177	33	64	105	95	110	126
20150314	20	PM2.5	93	73	63	116	191	35	68	122	104	113	133
20150314	21	PM2.5	107	93	70	99	187	34	72	128	98	129	144
20150314	22	PM2.5	117	116	68	99	182	43	78	134	105	132	144
20150314	23	PM2.5	143	110	67	92	169	51	85	131	91	106	146
20150315	0	PM2.5	160	116	62	112	172	49	79	133	84	120	130
20150315	1	PM2.5	168	127	64	115	152	47	81	146	95	126	159
20150315	2	PM2.5	167	124	68	133	150	40	95	139	94	122	163
20150315	3	PM2.5	176	126	76	119	149	42	96	136	104	124	175
20150315	4	PM2.5	168	134	77	126	147	53	98	145	99	131	175
20150315	5	PM2.5	163	131	81	136	163	57	94	147	99	121	177
20150315	6	PM2.5	159	131	80	146	143	50	90	146	151	137	181
20150315	7	PM2.5	165	137	88	197	162	48	94	156	154	141	183
20150315	8	PM2.5	154	145	83	186	170	59	91	149	146	144	188
20150315	9	PM2.5	161	155	89	193	173	59	86	162	138	190	180
20150315	10	PM2.5	159	140	81	203	156	59	65	165	143	197	160
20150315	11	PM2.5	149	140	95	177	140	50	30	150	103	244	136
20150315	12	PM2.5	93	95	91	131	111	38	21	106	64	191	77
20150315	13	PM2.5	59	40	67	76	90	24	14	68	57	138	42
20150315	14	PM2.5	52	25	46	83	65	23	11	52	44	93	46
20150315	15	PM2.5	49	26	55	109	54	20	12	58	37	93	51
20150315	16	PM2.5	53	35	68	120	57	18	8	53	49	86	76
20150315	17	PM2.5	57	27	73	125	88	24	8	52	51	88	103
20150315	19	PM2.5	70	74	80	161	91	29	13	50	66	102	156
20150315	20	PM2.5	82	96	82	171	132	46	24	60	83	141	196
20150315	21	PM2.5	106	93	92	160	154	75	44	97	116	169	205
20150315	22	PM2.5	143	72	83	172	184	96	47	119	121	170	201
20150315	23	PM2.5	168	63	84	171	159	144	52	131	114	190	212
20150316	0	PM2.5	183	54	71	119	149	72	55	138	138	192	233
20150316	1	PM2.5	186	47	58	133	181	62	58	131	160	178	228
20150316	2	PM2.5	187	43	50	143	185	73	69	138	166	155	207
20150316	3	PM2.5	195	42	41	129	200	83	68	147	162	139	213
20150316	4	PM2.5	183	48	44	129	209	73	62	153	152	135	197
20150316	5	PM2.5	177	57	48	135	212	65	65	179	143	147	175
20150316	6	PM2.5	192	86	64	130	218	68	68	180	133	151	181
20150316	7	PM2.5	198	117	78	145	204	68	59	201	132	146	180
20150316	8	PM2.5	196	146	103	155	224	81	66	205	118	134	184
20150316	9	PM2.5	189	174	127	165	242	77	78	182	114	155	221
20150316	10	PM2.5	208	181	150	159	250	79	84	177	123	161	248
20150316	11	PM2.5	202	197	181	140	280	93	80	177	115	131	242
20150316	12	PM2.5	226	180	178	148	274	88	81	184	121	134	217
20150316	14	PM2.5	216	210	176	141	270	84	125	259	85	106	178
20150316	15	PM2.5	200	220	158	128	263	61	126	270	70	94	161
20150316	16	PM2.5	190	239	160	129	257	54	129	260	79	91	151
20150316	17	PM2.5	179	249	159	120	237	41	131	255	95	101	147
20150316	18	PM2.5	154	261	147	128	238	32	170	261	94	104	142
20150316	19	PM2.5	137	274	150	135	286	32	188	269	116	140	139
20150316	21	PM2.5	128	334	159	103	375	45	190	304	149	152	147
20150316	22	PM2.5	126	321	175	93	374	40	194	289	119	161	124
20150316	23	PM2.5	123	229	164	89	354	33	195	288	114	140	105
20150317	0	PM2.5	124	231	151	91	353	34	199	281	128	141	107
20150317	1	PM2.5	127	199	165	97	352	35	197	273	147	143	107
20150317	2	PM2.5	136	232	147	112	349	34	185	265	131	146	116
20150317	3	PM2.5	131	254	149	97	316	33	171	259	126	134	125
20150317	4	PM2.5	128	239	158	92	283	37	160	256	120	124	131
20150317	5	PM2.5	135	238	146	91	264	38	151	254	127	134	146
20150317	6	PM2.5	195	228	153	87	264	31	107	225	137	149	138
20150317	7	PM2.5	226	261	105	101	255	29	107	199	110	151	124
20150317	8	PM2.5	231	233	81	114	239	26	73	192	95	165	117
20150317	9	PM2.5	222	227	49	150	246	27	75	200	99	167	160
20150317	10	PM2.5	286	112	41	150	226	21	69	212	99	194	282
20150317	11	PM2.5	289	57	30	183	197	17	39	227	110	179	303
20150317	12	PM2.5	271	77	23	243	200	12	34	227	109	123	280
20150317	13	PM2.5	242	58	21	277	194	8	24	187	97	130	248
20150317	14	PM2.5	218	46	23	262	178	8	16	171	45	132	199
20150317	15	PM2.5	161	40	27	220	131	8	14	170	39	144	184
20150317	16	PM2.5	145	38	27	149	107	12	15	102	37	134	159
20150317	17	PM2.5	160	43	31	123	111	11	12	116	29	84	142
20150317	18	PM2.5	149	59	32	101	90	16	10	105	22	56	123
20150317	19	PM2.5	142	51	30	108	86	19	20	93	27	53	124
20150317	20	PM2.5	122	56	30	118	65	37	20	68	31	51	90
20150317	21	PM2.5	88	57	34	100	57	92	32	47	28	49	83
20150317	22	PM2.5	80	55	37	84	54	147	37	26	19	47	62
20150317	23	PM2.5	66	58	35	67	46	166	37	32	31	50	57
20150318	0	PM2.5	54	69	38	57	51	162	37	34	36	41	54
20150318	1	PM2.5	50	74	41	54	38	157	47	42	34	37	55
20150318	2	PM2.5	46	76	36	55	41	158	48	44	38	34	48
20150318	3	PM2.5	43	71	35	43	51	152	50	39	44	36	38
20150318	4	PM2.5	36	88	29	42	57	152	56	34	41	38	41
20150318	5	PM2.5	43	91	31	42	47	142	56	35	42	36	46
20150318	6	PM2.5	46	92	38	38	45	151	55	37	42	36	53
20150318	7	PM2.5	54	91	44	40	60	169	49	53	45	41	49
20150318	8	PM2.5	57	101	46	41	85	154	48	68	54	41	48
20150318	9	PM2.5	65	89	59	42	98	154	72	75	84	49	43
20150318	10	PM2.5	58	75	62	51	108	151	56	59	62	57	42
20150318	11	PM2.5	55	80	52	61	92	141	44	48	47	57	46
20150318	12	PM2.5	62	82	45	73	52	133	37	37	41	54	45
20150318	13	PM2.5	57	87	39	74	45	114	37	39	45	51	44
20150318	14	PM2.5	51	82	36	71	41	59	42	44	39	52	51
20150318	16	PM2.5	43	65	52	62	36	22	41	38	26	53	70
20150318	17	PM2.5	45	52	95	69	57	17	47	44	22	57	72
20150318	18	PM2.5	52	53	120	58	65	14	50	46	30	59	74
20150318	19	PM2.5	59	64	107	57	71	12	60	54	35	59	80
20150318	20	PM2.5	70	77	92	97	87	16	65	65	47	69	61
20150318	21	PM2.5	77	106	91	100	101	51	74	79	80	79	78
20150318	22	PM2.5	74	113	99	95	103	30	87	79	95	103	96
20150318	23	PM2.5	79	128	103	84	97	25	79	94	81	97	105
20150319	0	PM2.5	85	129	107	86	98	31	81	131	93	113	133
20150319	1	PM2.5	94	133	105	103	118	47	69	140	98	117	113
20150319	2	PM2.5	107	134	94	100	134	66	66	134	91	106	115
20150319	3	PM2.5	108	136	83	90	132	67	65	132	83	104	141
20150319	4	PM2.5	118	131	88	79	139	58	75	124	78	121	147
20150319	5	PM2.5	127	130	94	76	143	57	71	125	86	109	157
20150319	6	PM2.5	122	118	105	73	142	59	67	128	102	105	132
20150319	7	PM2.5	125	137	97	86	146	60	71	132	112	110	140
20150319	8	PM2.5	124	157	118	111	127	60	83	132	110	122	143
20150319	9	PM2.5	127	195	114	147	103	56	84	116	122	133	133
20150319	10	PM2.5	130	148	121	163	91	55	85	98	124	152	87
20150319	11	PM2.5	120	135	58	162	98	60	75	98	112	160	122
20150319	12	PM2.5	114	140	37	195	74	58	59	95	93	136	129
20150319	13	PM2.5	112	117	38	212	82	42	43	89	70	127	159
20150319	14	PM2.5	105	125	25	209	104	29	31	75	64	125	159
20150319	15	PM2.5	84	118	28	172	100	24	16	44	67	130	163
20150319	16	PM2.5	73	99	26	150	114	22	11	50	86	140	141
20150319	17	PM2.5	83	79	30	146	128	24	9	39	83	140	128
20150319	18	PM2.5	97	66	29	133	112	19	12	39	92	148	133
20150319	19	PM2.5	112	97	39	151	112	23	14	60	97	142	143
20150319	20	PM2.5	97	139	55	164	147	33	20	97	105	178	167
20150319	21	PM2.5	116	163	68	186	175	37	42	122	123	190	157
20150319	22	PM2.5	117	168	83	198	177	44	47	131	114	182	161
20150320	0	PM2.5	125	154	93	215	239	34	43	143	108	177	154
20150320	1	PM2.5	129	178	102	214	225	31	44	159	126	205	146
20150320	2	PM2.5	140	184	117	238	205	30	51	157	115	211	130
20150320	3	PM2.5	128	195	102	216	180	30	56	157	135	202	103
20150320	4	PM2.5	121	206	101	204	155	35	55	152	145	191	95
20150320	5	PM2.5	105	209	102	183	125	41	57	145	141	195	84
20150320	6	PM2.5	102	207	104	145	122	26	58	120	158	197	92
20150320	7	PM2.5	85	218	119	150	117	32	64	110	149	220	110
20150320	8	PM2.5	71	244	121	139	134	43	54	90	168	228	125
20150320	9	PM2.5	65	265	148	113	106	42	68	79	162	246	101
20150320	10	PM2.5	52	248	112	109	72	38	69	56	161	259	79
20150320	11	PM2.5	48	219	92	82	54	32	70	38	124	177	58
20150320	12	PM2.5	37	142	82	58	51	25	49	24	97	103	51
20150320	13	PM2.5	31	57	63	54	34	18	33	25	53	20	44
20150320	14	PM2.5	26	50	37	47	23	17	22	24	24	26	46
20150320	15	PM2.5	24	35	33	49	17	13	13	22	20	25	55
20150320	16	PM2.5	18	27	35	56	22	16	10	24	17	31	31
20150320	17	PM2.5	17	29	40	77	20	17	11	21	21	37	33
20150320	18	PM2.5	22	38	40	77	30	22	11	32	24	39	43
20150320	19	PM2.5	42	48	51	94	35	25	14	33	27	46	46
20150320	20	PM2.5	55	41	70	78	46	29	28	48	38	55	90
20150320	21	PM2.5	57	68	76	96	58	39	37	52	47	60	110
20150320	22	PM2.5	70	104	90	92	62	56	41	62	70	106	122
20150320	23	PM2.5	87	99	105	92	77	54	38	74	62	121	121
20150321	0	PM2.5	103	73	99	99	87	43	37	75	97	128	124
20150321	1	PM2.5	94	81	114	110	95	37	35	63	101	126	136
20150321	2	PM2.5	50	75	112	119	111	30	36	67	95	109	103
20150321	3	PM2.5	41	78	120	82	68	32	36	67	81	126	63
20150321	4	PM2.5	41	70	109	80	32	34	28	55	90	96	37
20150321	5	PM2.5	40	76	113	82	30	35	34	42	105	113	33
20150321	6	PM2.5	43	91	112	67	28	30	30	17	85	93	31
20150321	7	PM2.5	40	101	110	94	34	26	27	10	75	92	36
20150321	8	PM2.5	39	104	91	109	40	22	30	17	80	88	41
20150321	9	PM2.5	39	88	108	140	40	22	32	15	85	86	59
20150321	10	PM2.5	33	76	58	99	33	17	18	10	69	67	45
20150321	11	PM2.5	34	24	19	68	19	12	12	13	37	49	33
20150321	12	PM2.5	25	20	13	44	13	9	10	9	25	28	35
20150321	13	PM2.5	19	21	15	39	16	7	7	10	14	16	29
20150321	14	PM2.5	16	13	12	37	12	6	7	6	10	14	34
20150321	15	PM2.5	12	14	12	33	12	5	5	7	10	13	36
20150321	16	PM2.5	11	13	17	35	15	4	8	6	11	12	35
20150321	17	PM2.5	15	9	16	34	21	7	8	7	7	13	38
20150321	18	PM2.5	20	13	18	36	20	5	7	6	7	19	34
20150321	19	PM2.5	24	19	21	42	20	8	9	7	10	21	39
20150321	20	PM2.5	38	31	21	49	32	11	11	11	24	35	34
20150321	21	PM2.5	37	48	35	65	43	16	23	20	41	65	47
20150321	22	PM2.5	39	49	38	61	58	33	38	36	50	72	63
20150321	23	PM2.5	43	61	26	66	72	63	34	45	58	57	64
20150322	0	PM2.5	51	60	29	81	92	50	41	45	55	59	76
20150322	1	PM2.5	50	69	35	77	94	41	35	35	59	50	98
20150322	2	PM2.5	62	87	42	91	105	35	29	35	51	48	98
20150322	3	PM2.5	62	106	39	82	87	25	18	26	46	56	103
20150322	4	PM2.5	59	89	36	80	89	25	21	26	39	62	107
20150322	5	PM2.5	63	75	36	75	75	23	20	18	42	68	114
20150322	6	PM2.5	64	40	29	83	53	21	17	9	46	63	105
20150322	7	PM2.5	66	39	22	85	50	15	14	8	59	86	100
20150322	8	PM2.5	64	51	18	104	34	13	14	7	58	72	90
20150322	9	PM2.5	64	50	17	123	34	15	18	4	68	74	115
20150322	10	PM2.5	42	44	13	137	34	12	13	3	55	52	103
20150322	11	PM2.5	37	39	14	98	24	10	8	4	38	71	76
20150322	12	PM2.5	33	31	14	94	25	7	6	7	33	53	34
20150322	13	PM2.5	31	28	11	56	25	7	10	12	24	44	37
20150322	14	PM2.5	33	27	10	58	21	5	8	17	23	35	41
20150322	15	PM2.5	36	30	11	53	19	4	6	28	22	24	55
20150322	16	PM2.5	30	37	11	50	18	6	6	31	18	25	43
20150322	17	PM2.5	28	33	11	75	20	8	6	33	16	21	37
20150322	18	PM2.5	27	30	17	48	22	9	6	35	22	20	26
20150322	19	PM2.5	28	32	19	43	25	8	10	40	17	25	25
20150322	20	PM2.5	27	32	19	39	29	14	9	44	16	32	24
20150322	21	PM2.5	32	34	23	41	47	19	12	49	17	36	32
20150322	22	PM2.5	40	34	27	44	56	19	19	39	28	35	31
20150322	23	PM2.5	38	32	28	34	45	23	23	33	34	44	31
20150323	0	PM2.5	39	26	35	30	50	23	21	31	30	42	32
20150323	1	PM2.5	38	25	41	30	46	22	21	36	42	46	29
20150323	2	PM2.5	39	27	51	51	50	24	23	47	46	51	32
20150323	3	PM2.5	38	33	53	32	44	21	23	56	55	53	28
20150323	4	PM2.5	39	37	52	46	54	21	20	58	53	81	24
20150323	5	PM2.5	41	35	57	51	68	16	19	62	70	56	20
20150323	6	PM2.5	37	41	72	48	80	19	20	66	65	66	24
20150323	7	PM2.5	38	55	74	41	99	19	18	61	61	97	23
20150323	8	PM2.5	40	55	61	37	113	21	27	62	59	77	23
20150323	9	PM2.5	46	64	71	43	78	21	29	71	63	97	41
20150323	10	PM2.5	45	74	76	39	86	23	27	64	40	84	47
20150323	11	PM2.5	44	73	48	38	68	16	18	63	30	42	56
20150323	12	PM2.5	37	64	38	35	54	8	11	36	26	45	59
20150323	13	PM2.5	32	57	28	33	32	6	7	13	17	36	51
20150323	14	PM2.5	30	38	26	30	20	5	5	7	11	32	51
20150323	15	PM2.5	31	27	23	22	18	5	5	9	10	30	24
20150323	16	PM2.5	29	22	26	24	14	4	7	7	7	28	34
20150323	17	PM2.5	26	23	30	27	13	4	5	5	6	34	30
20150323	18	PM2.5	29	32	34	34	15	7	8	6	15	36	32
20150323	19	PM2.5	33	64	39	35	20	9	7	8	18	36	36
20150323	20	PM2.5	40	84	50	42	30	12	14	22	29	40	36
20150323	21	PM2.5	41	86	52	44	44	20	21	28	31	54	37
20150323	22	PM2.5	41	94	56	54	59	17	32	37	37	61	42
20150323	23	PM2.5	44	123	48	58	76	26	29	42	50	81	69
20150324	0	PM2.5	48	105	43	51	80	17	26	42	43	64	85
20150324	1	PM2.5	44	81	37	52	88	19	27	48	33	63	83
20150324	2	PM2.5	52	68	37	75	84	22	30	56	38	78	77
20150324	3	PM2.5	56	68	38	75	87	17	32	63	49	77	80
20150324	4	PM2.5	55	59	39	74	92	18	30	88	58	62	93
20150324	5	PM2.5	54	64	40	75	108	12	33	77	55	64	57
20150324	6	PM2.5	51	59	44	79	100	12	31	62	60	66	63
20150324	7	PM2.5	50	68	45	90	115	11	31	47	64	64	60
20150324	8	PM2.5	55	82	54	90	96	18	34	50	81	81	67
20150324	9	PM2.5	63	90	53	94	89	20	32	61	74	79	93
20150324	10	PM2.5	98	77	43	103	88	18	28	71	68	66	114
20150324	11	PM2.5	90	81	38	106	78	17	34	70	60	59	134
20150324	12	PM2.5	74	77	35	66	66	13	33	73	50	54	115
20150324	13	PM2.5	82	80	32	59	68	11	39	76	46	52	101
20150324	14	PM2.5	111	78	39	59	58	7	35	81	43	60	79
20150324	15	PM2.5	132	64	40	57	66	4	21	81	33	69	71
20150324	16	PM2.5	153	60	37	71	73	4	15	85	36	65	72
20150324	18	PM2.5	101	85	35	56	86	5	16	85	39	83	60
20150324	19	PM2.5	83	88	34	79	99	12	22	100	49	81	58
20150324	20	PM2.5	88	104	41	70	112	26	40	117	113	97	75
20150324	21	PM2.5	105	91	41	75	133	46	47	131	114	123	91
20150324	22	PM2.5	97	114	42	77	136	49	46	135	101	123	111
20150324	23	PM2.5	107	102	50	84	140	53	49	123	105	100	88
20150325	0	PM2.5	107	103	58	84	144	54	56	107	120	79	92
20150325	1	PM2.5	111	115	67	84	149	51	56	96	115	90	88
20150325	2	PM2.5	124	93	61	93	162	43	59	89	74	79	109
20150325	3	PM2.5	135	110	57	62	155	46	60	89	66	87	112
20150325	4	PM2.5	130	126	72	66	163	38	63	84	133	84	109
20150325	5	PM2.5	132	115	67	42	155	32	61	80	95	84	95
20150325	6	PM2.5	143	136	75	41	168	34	60	94	97	79	90
20150325	7	PM2.5	151	143	79	42	158	38	62	106	98	82	99
20150325	8	PM2.5	156	153	103	37	167	51	57	115	95	84	88
20150325	9	PM2.5	170	138	91	27	168	49	55	137	84	87	91
20150325	10	PM2.5	170	128	75	37	161	51	46	146	77	63	98
20150325	11	PM2.5	168	147	66	41	155	38	45	156	61	65	97
20150325	12	PM2.5	182	142	56	34	161	34	52	168	55	58	84
20150325	13	PM2.5	184	154	48	34	148	39	68	169	46	53	81
20150325	14	PM2.5	184	133	46	38	137	33	76	147	45	62	57
20150325	15	PM2.5	175	97	52	40	113	29	63	96	43	54	44
20150325	16	PM2.5	161	95	57	52	64	27	61	81	40	51	44
20150325	17	PM2.5	116	99	77	64	56	21	58	79	46	53	53
20150325	18	PM2.5	81	95	84	74	64	24	61	72	62	58	57
20150325	19	PM2.5	65	100	81	58	67	27	77	66	61	66	64
20150325	20	PM2.5	62	102	99	59	70	42	66	62	67	63	58
20150325	21	PM2.5	69	114	104	69	83	51	72	65	69	82	75
20150325	22	PM2.5	70	118	126	62	100	61	71	70	84	55	66
20150325	23	PM2.5	66	120	120	60	111	63	88	73	79	80	132
20150326	0	PM2.5	77	113	106	65	113	68	81	77	81	58	64
20150326	1	PM2.5	84	136	91	74	106	64	88	85	75	59	88
20150326	2	PM2.5	81	129	97	99	105	82	81	91	71	60	95
20150326	3	PM2.5	88	112	105	71	103	44	89	94	62	73	131
20150326	4	PM2.5	91	118	102	60	120	42	87	92	67	67	105
20150326	5	PM2.5	94	126	107	50	132	42	91	96	56	69	49
20150326	6	PM2.5	96	124	111	43	131	41	102	106	51	81	42
20150326	7	PM2.5	96	142	114	46	124	43	93	109	69	81	37
20150326	8	PM2.5	97	139	124	46	144	51	92	102	95	92	37
20150326	9	PM2.5	100	120	135	61	135	49	93	98	78	89	33
20150326	10	PM2.5	104	116	147	52	121	49	101	85	75	79	42
20150326	11	PM2.5	94	93	148	49	152	42	98	80	73	57	45
20150326	12	PM2.5	84	81	115	62	163	41	75	83	64	47	49
20150326	13	PM2.5	77	76	93	64	153	39	54	70	49	44	43
20150326	14	PM2.5	38	65	67	58	105	42	57	61	38	47	40
20150326	15	PM2.5	32	62	59	38	101	34	62	55	29	52	34
20150326	16	PM2.5	31	69	55	37	100	24	54	50	27	47	36
20150326	17	PM2.5	35	74	55	40	60	24	55	51	36	43	33
20150326	18	PM2.5	41	71	59	43	54	27	59	51	35	38	30
20150326	19	PM2.5	37	76	74	49	60	35	60	55	34	35	30
20150326	20	PM2.5	44	83	66	53	57	45	76	61	41	44	34
20150326	21	PM2.5	57	86	67	54	59	65	83	65	52	59	39
20150326	22	PM2.5	59	83	69	58	54	75	84	67	50	55	45
20150326	23	PM2.5	58	83	70	60	48	45	81	58	59	60	60
20150327	0	PM2.5	55	60	72	51	74	43	77	60	65	68	52
20150327	1	PM2.5	61	68	58	56	91	39	70	61	64	74	55
20150327	2	PM2.5	62	66	63	87	92	37	65	66	58	80	76
20150327	3	PM2.5	71	77	59	77	94	35	55	68	59	74	75
20150327	4	PM2.5	69	75	57	80	90	37	67	74	78	71	82
20150327	5	PM2.5	70	77	60	84	86	33	62	84	66	73	108
20150327	6	PM2.5	74	81	66	97	89	34	67	81	63	76	100
20150327	7	PM2.5	79	86	76	104	94	35	79	84	59	84	116
20150327	8	PM2.5	85	89	72	109	102	36	91	93	81	96	110
20150327	9	PM2.5	90	98	80	116	111	31	90	95	65	98	120
20150327	10	PM2.5	94	79	69	123	131	30	70	88	60	110	110
20150327	11	PM2.5	82	80	65	105	127	33	69	95	61	99	103
20150327	12	PM2.5	80	61	54	75	126	144	56	100	62	91	85
20150327	13	PM2.5	72	67	61	62	113	62	50	114	63	55	121
20150327	14	PM2.5	66	68	52	64	125	52	48	105	45	50	87
20150327	15	PM2.5	72	55	49	64	125	44	43	91	40	47	48
20150327	16	PM2.5	82	61	59	70	109	50	39	93	38	49	61
20150327	17	PM2.5	77	73	77	74	97	37	47	111	39	51	59
20150327	18	PM2.5	63	68	85	74	89	32	42	116	37	64	64
20150327	20	PM2.5	76	85	104	78	85	60	63	105	66	76	84
20150327	21	PM2.5	81	105	105	88	83	80	67	102	85	83	89
20150327	22	PM2.5	88	101	90	93	76	103	84	85	84	80	98
20150327	23	PM2.5	89	101	80	78	81	113	91	68	77	79	92
20150328	0	PM2.5	82	102	64	90	91	127	97	81	87	75	68
20150328	1	PM2.5	85	108	68	94	100	149	95	84	76	78	90
20150328	2	PM2.5	88	116	63	114	110	223	97	89	72	80	108
20150328	3	PM2.5	86	104	75	98	113	158	96	91	78	74	113
20150328	5	PM2.5	93	113	95	117	136	63	96	96	71	97	129
20150328	6	PM2.5	96	110	103	124	137	47	91	102	70	102	124
20150328	7	PM2.5	73	122	108	128	149	33	95	105	70	104	114
20150328	8	PM2.5	62	126	102	125	151	28	113	111	78	114	111
20150328	9	PM2.5	61	124	106	132	128	35	107	109	80	118	112
20150328	10	PM2.5	57	139	114	121	78	66	82	61	89	117	78
20150328	11	PM2.5	44	135	117	75	44	64	36	25	111	107	32
20150328	13	PM2.5	24	79	102	43	18	33	138	72	59	44	32
20150328	14	PM2.5	20	61	103	42	19	30	122	102	50	43	37
20150328	15	PM2.5	17	91	100	48	23	23	89	93	44	33	39
20150328	17	PM2.5	17	154	86	39	30	15	47	56	80	23	30
20150328	18	PM2.5	18	123	68	40	33	16	40	36	97	23	42
20150328	19	PM2.5	27	115	69	47	36	20	31	31	96	29	36
20150328	20	PM2.5	32	128	89	46	53	26	24	30	89	39	44
20150328	21	PM2.5	38	141	97	51	62	30	28	35	81	56	40
20150328	22	PM2.5	51	141	139	66	77	34	28	38	77	55	60
20150328	23	PM2.5	53	126	136	61	81	38	32	42	73	58	53
20150329	0	PM2.5	55	114	128	71	100	33	29	39	52	65	49
20150329	1	PM2.5	63	139	119	78	106	30	33	37	57	68	51
20150329	2	PM2.5	65	184	117	79	113	28	31	36	62	53	61
20150329	3	PM2.5	66	167	125	70	102	25	35	38	74	51	59
20150329	4	PM2.5	70	183	121	84	93	24	34	47	95	44	59
20150329	5	PM2.5	70	201	134	69	90	21	33	84	100	46	50
20150329	6	PM2.5	70	220	137	73	93	21	32	101	92	45	53
20150329	7	PM2.5	57	207	146	84	104	20	32	108	94	65	60
20150329	8	PM2.5	54	229	149	93	88	27	31	99	102	79	67
20150329	9	PM2.5	62	237	148	111	60	28	34	107	122	69	80
20150329	10	PM2.5	62	238	146	104	69	41	32	117	97	80	96
20150329	11	PM2.5	67	219	129	66	89	45	28	119	87	75	133
20150329	12	PM2.5	74	204	104	65	86	77	28	103	102	66	126
20150329	14	PM2.5	62	103	107	40	51	32	34	54	92	62	91
20150329	15	PM2.5	63	91	102	41	43	28	29	53	78	60	59
20150329	16	PM2.5	72	64	98	41	42	29	25	51	66	56	66
20150329	18	PM2.5	71	77	90	30	49	65	41	52	63	49	58
20150329	19	PM2.5	67	136	72	45	52	97	71	59	100	58	63
20150329	20	PM2.5	78	131	69	42	54	67	65	62	87	86	76
20150329	21	PM2.5	84	144	78	48	49	66	54	86	91	98	78
20150329	22	PM2.5	87	131	77	52	54	70	51	102	72	110	78
20150329	23	PM2.5	85	126	70	51	83	67	56	91	84	91	92
20150330	0	PM2.5	89	112	64	58	83	69	56	89	86	77	141
20150330	1	PM2.5	97	106	61	64	100	71	58	95	88	75	101
[truncated: 2,388 more rows]
